# Supplementary material for: Population-level HIV incidence estimates using a combination of synthetic cohort and recency biomarker approaches in KwaZulu-Natal, South Africa
Source: PLoS One. 2018 Sep 13;13(9):e0203638. doi: 10.1371/journal.pone.0203638 (PMC6136757; doi:10.1371/journal.pone.0203638)
Supplement: S1 Dataset — The variables id, cluster and ward are randomised participant, cluster (primary sampling unit) and electoral ward (stratum) identifiers, respectively. To replicate the multistage sampling frame during boostrapping, wards were resampled with replacement, and within each sampled ward clusters were resampled with replacemnent. The age_years variable captures age in years, rounded to whole numbers as a safeguard against de-anonymisation. Final HIV status is captured in hiv_status and participants identified as HIV-infected using nucleic acid amplification testing have “True” in naat_yield. Final LAg normalised optical density and Bio-Rad Avidity avidity index are captured in LAgODn and BioRadAI, respectively, and viral load in viral_load. For convenience, recency status according to the RITA utilised in this analysis is captured in recent. (CSV) [file pone.0203638.s003.csv]

id	cluster	ward	sex	age_years	hiv_status	naat_yield	LAgODn	BioRadAI	viral_load	recent
0001	108	04	Female	20	Negative	N/A	NA	NA	NA	NA
0002	047	06	Female	52	Positive	False	4.042194092827004	84.82843017578125	44e3	0
0003	029	07	Female	32	Positive	False	4.159128978224456	100.057373046875	260	0
0004	108	04	Female	17	Negative	N/A	NA	NA	NA	NA
0005	042	05	Female	53	Negative	N/A	NA	NA	NA	NA
0006	062	04	Male	39	Positive	False	5.418287937743191	99.02971649169922	2100	0
0007	013	01	Male	20	Negative	N/A	NA	NA	NA	NA
0008	123	04	Female	24	Negative	N/A	NA	NA	NA	NA
0009	037	14	Male	44	Positive	False	3.092672413793103	101.4697265625	0	0
0010	041	03	Female	24	Negative	N/A	NA	NA	NA	NA
0011	048	01	Male	15	Negative	N/A	NA	NA	NA	NA
0012	092	02	Female	29	Positive	False	4.606451612903226	98.39752960205078	0	0
0013	084	14	Male	24	Negative	N/A	NA	NA	NA	NA
0014	010	12	Female	22	Negative	N/A	NA	NA	NA	NA
0015	125	03	Female	15	Negative	N/A	NA	NA	NA	NA
0016	115	03	Male	26	Negative	N/A	NA	NA	NA	NA
0017	114	04	Female	22	Negative	N/A	NA	NA	NA	NA
0018	060	05	Male	18	Negative	N/A	NA	NA	NA	NA
0019	103	12	Female	23	Negative	N/A	NA	NA	NA	NA
0020	044	08	Male	15	Negative	N/A	NA	NA	NA	NA
0021	043	04	Female	28	Positive	False	4.6683250414593696	103.43465423583984	25e4	0
0022	066	10	Female	18	Negative	N/A	NA	NA	NA	NA
0023	082	04	Male	31	Negative	N/A	NA	NA	NA	NA
0024	116	04	Female	20	Positive	False	1.8806228373702423	3.735090970993042	78e4	1
0025	114	04	Male	16	Negative	N/A	NA	NA	NA	NA
0026	031	08	Male	17	Negative	N/A	NA	NA	NA	NA
0027	001	11	Female	38	Negative	N/A	NA	NA	NA	NA
0028	047	06	Female	31	Negative	N/A	NA	NA	NA	NA
0029	050	09	Female	60	Negative	N/A	NA	NA	NA	NA
0030	044	08	Female	30	Negative	N/A	NA	NA	NA	NA
0031	097	10	Male	30	Negative	N/A	NA	NA	NA	NA
0032	094	09	Female	30	Negative	N/A	NA	NA	NA	NA
0033	032	09	Female	54	Negative	N/A	NA	NA	NA	NA
0034	125	03	Female	30	Negative	N/A	NA	NA	NA	NA
0035	042	05	Male	24	Negative	N/A	NA	NA	NA	NA
0036	075	07	Female	60	Negative	N/A	NA	NA	NA	NA
0037	118	08	Female	18	Negative	N/A	NA	NA	NA	NA
0038	041	03	Female	58	Negative	N/A	NA	NA	NA	NA
0039	059	10	Female	27	Positive	False	3.749611197511664	93.04998779296875	0	0
0040	076	14	Male	44	Positive	False	3.146090534979424	7.228915691375732	0	0
0041	012	11	Female	18	Negative	N/A	NA	NA	NA	NA
0042	063	02	Male	16	Negative	N/A	NA	NA	NA	NA
0043	059	10	Male	19	Negative	N/A	NA	NA	NA	NA
0044	032	09	Female	31	Negative	N/A	NA	NA	NA	NA
0045	029	07	Female	16	Negative	N/A	NA	NA	NA	NA
0046	111	12	Male	31	Positive	False	4.022167487684729	56.400001525878906	49e3	0
0047	059	10	Male	19	Negative	N/A	NA	NA	NA	NA
0048	097	10	Female	19	Negative	N/A	NA	NA	NA	NA
0049	074	03	Female	46	Negative	N/A	NA	NA	NA	NA
0050	054	13	Female	15	Negative	N/A	NA	NA	NA	NA
0051	055	10	Female	16	Negative	N/A	NA	NA	NA	NA
0052	063	02	Female	15	Negative	N/A	NA	NA	NA	NA
0053	061	11	Female	27	Positive	False	2.0326797385620914	15.174866676330566	0	0
0054	109	04	Female	20	Negative	N/A	NA	NA	NA	NA
0055	043	04	Female	52	Negative	N/A	NA	NA	NA	NA
0056	028	08	Female	26	Negative	N/A	NA	NA	NA	NA
0057	096	09	Female	31	Negative	N/A	NA	NA	NA	NA
0058	016	01	Female	20	Negative	N/A	NA	NA	NA	NA
0059	090	10	Female	34	Negative	N/A	NA	NA	NA	NA
0060	032	09	Female	44	Negative	N/A	NA	NA	NA	NA
0061	049	01	Male	19	Negative	N/A	NA	NA	NA	NA
0062	062	04	Male	19	Negative	N/A	NA	NA	NA	NA
0063	041	03	Female	21	Negative	N/A	NA	NA	NA	NA
0064	014	13	Female	55	Positive	False	3.2274193548387093	16.707496643066406	0	0
0065	114	04	Male	21	Negative	N/A	NA	NA	NA	NA
0066	077	02	Female	54	Negative	N/A	NA	NA	NA	NA
0067	020	03	Female	21	Negative	N/A	NA	NA	NA	NA
0068	124	06	Female	31	Negative	N/A	NA	NA	NA	NA
0069	075	07	Female	15	Negative	N/A	NA	NA	NA	NA
0070	091	05	Female	24	Negative	N/A	NA	NA	NA	NA
0071	115	03	Female	26	Negative	N/A	NA	NA	NA	NA
0072	010	12	Female	50	Positive	False	7.583743842364532	89.6626205444336	0	0
0073	042	05	Male	32	Negative	N/A	NA	NA	NA	NA
0074	019	03	Female	31	Positive	False	4.493001555209953	106.28778839111328	0	0
0075	024	02	Female	47	Negative	N/A	NA	NA	NA	NA
0076	033	09	Male	16	Negative	N/A	NA	NA	NA	NA
0077	082	04	Male	35	Positive	False	5.284046692607004	100	1e3	0
0078	102	06	Female	22	Negative	N/A	NA	NA	NA	NA
0079	068	03	Female	21	Negative	N/A	NA	NA	NA	NA
0080	061	11	Male	53	Positive	False	4.561430793157076	88.7677230834961	0	0
0081	106	14	Female	47	Negative	N/A	NA	NA	NA	NA
0082	059	10	Female	19	Negative	N/A	NA	NA	NA	NA
0083	085	14	Female	25	Positive	False	4.045258620689655	96.8891372680664	0	0
0084	091	05	Female	25	Negative	N/A	NA	NA	NA	NA
0085	066	10	Female	59	Negative	N/A	NA	NA	NA	NA
0086	066	10	Female	17	Negative	N/A	NA	NA	NA	NA
0087	096	09	Male	21	Negative	N/A	NA	NA	NA	NA
0088	037	14	Male	20	Negative	N/A	NA	NA	NA	NA
0089	119	10	Female	25	Positive	False	4.50855365474339	107.29295349121094	71e4	0
0090	015	11	Male	20	Negative	N/A	NA	NA	NA	NA
0091	092	02	Female	48	Negative	N/A	NA	NA	NA	NA
0092	044	08	Male	17	Negative	N/A	NA	NA	NA	NA
0093	086	13	Female	19	Negative	N/A	NA	NA	NA	NA
0094	007	14	Male	20	Negative	N/A	NA	NA	NA	NA
0095	026	14	Male	22	Negative	N/A	NA	NA	NA	NA
0096	109	04	Male	41	Positive	False	5.329067641681901	97.22301483154297	0	0
0097	120	11	Female	53	Positive	False	7.096059113300492	92.7242431640625	26e4	0
0098	014	13	Male	17	Negative	N/A	NA	NA	NA	NA
0099	010	12	Male	49	Negative	N/A	NA	NA	NA	NA
0100	111	12	Female	28	Negative	N/A	NA	NA	NA	NA
0101	082	04	Male	26	Positive	False	3.9367088607594938	93.6695556640625	150	0
0102	109	04	Female	26	Negative	N/A	NA	NA	NA	NA
0103	071	08	Female	42	Negative	N/A	NA	NA	NA	NA
0104	024	02	Female	36	Positive	False	4.912903225806452	96.2933349609375	0	0
0105	023	03	Male	46	Negative	N/A	NA	NA	NA	NA
0106	051	03	Female	25	Negative	N/A	NA	NA	NA	NA
0107	118	08	Female	17	Negative	N/A	NA	NA	NA	NA
0108	083	09	Female	18	Negative	N/A	NA	NA	NA	NA
0109	097	10	Female	17	Negative	N/A	NA	NA	NA	NA
0110	083	09	Male	18	Negative	N/A	NA	NA	NA	NA
0111	009	13	Male	18	Negative	N/A	NA	NA	NA	NA
0112	007	14	Female	15	Negative	N/A	NA	NA	NA	NA
0113	094	09	Female	55	Positive	False	3.705882352941176	100.15001678466797	0	0
0114	096	09	Male	42	Negative	N/A	NA	NA	NA	NA
0115	108	04	Female	50	Negative	N/A	NA	NA	NA	NA
0116	008	11	Male	17	Negative	N/A	NA	NA	NA	NA
0117	104	09	Male	22	Negative	N/A	NA	NA	NA	NA
0118	037	14	Female	28	Negative	N/A	NA	NA	NA	NA
0119	038	05	Female	49	Negative	N/A	NA	NA	NA	NA
0120	055	10	Female	27	Negative	N/A	NA	NA	NA	NA
0121	083	09	Female	39	Negative	N/A	NA	NA	NA	NA
0122	088	01	Female	18	Negative	N/A	NA	NA	NA	NA
0123	055	10	Female	27	Positive	False	4	92.7459716796875	79e3	0
0124	068	03	Male	25	Negative	N/A	NA	NA	NA	NA
0125	087	05	Female	38	Positive	False	4.436213991769548	97.16272735595703	0	0
0126	089	03	Female	36	Positive	False	3.475308641975308	106.0300064086914	0	0
0127	016	01	Male	33	Positive	False	4.799336650082919	95.49263000488281	26e4	0
0128	050	09	Male	18	Negative	N/A	NA	NA	NA	NA
0129	116	04	Female	57	Negative	N/A	NA	NA	NA	NA
0130	081	14	Female	19	Positive	False	NA	NA	NA	NA
0131	075	07	Female	24	Positive	False	4.396011396011396	96.08906555175781	0	0
0132	050	09	Female	43	Positive	False	4.604838709677419	103.21100616455078	0	0
0133	030	04	Male	18	Negative	N/A	NA	NA	NA	NA
0134	049	01	Male	20	Negative	N/A	NA	NA	NA	NA
0135	077	02	Male	20	Negative	N/A	NA	NA	NA	NA
0136	051	03	Male	16	Negative	N/A	NA	NA	NA	NA
0137	041	03	Female	34	Positive	False	3.962674961119751	100	99	0
0138	003	07	Female	46	Negative	N/A	NA	NA	NA	NA
0139	097	10	Female	17	Negative	N/A	NA	NA	NA	NA
0140	078	06	Female	33	Positive	False	4.316270566727606	100.1976318359375	18e4	0
0141	046	05	Female	45	Positive	False	5.4404973357015995	100.0296630859375	28e3	0
0142	080	04	Male	24	Negative	N/A	NA	NA	NA	NA
0143	017	09	Male	23	Negative	N/A	NA	NA	NA	NA
0144	045	13	Female	40	Negative	N/A	NA	NA	NA	NA
0145	091	05	Female	17	Negative	N/A	NA	NA	NA	NA
0146	055	10	Female	29	Negative	N/A	NA	NA	NA	NA
0147	029	07	Female	40	Negative	N/A	NA	NA	NA	NA
0148	022	01	Male	52	Negative	N/A	NA	NA	NA	NA
0149	041	03	Male	16	Negative	N/A	NA	NA	NA	NA
0150	062	04	Female	33	Negative	N/A	NA	NA	NA	NA
0151	041	03	Female	22	Negative	N/A	NA	NA	NA	NA
0152	002	06	Female	46	Negative	N/A	NA	NA	NA	NA
0153	092	02	Female	26	Negative	N/A	NA	NA	NA	NA
0154	027	05	Female	21	Positive	False	5.674958540630183	92.72827911376953	17e5	0
0155	023	03	Male	32	Negative	N/A	NA	NA	NA	NA
0156	051	03	Male	28	Negative	N/A	NA	NA	NA	NA
0157	020	03	Female	24	Negative	N/A	NA	NA	NA	NA
0158	103	12	Male	19	Negative	N/A	NA	NA	NA	NA
0159	010	12	Female	30	Positive	False	4.301587301587301	90.54798126220703	4300	0
0160	036	02	Female	32	Negative	N/A	NA	NA	NA	NA
0161	001	11	Female	54	Negative	N/A	NA	NA	NA	NA
0162	097	10	Female	30	Positive	False	2.705882352941176	93.52879333496094	0	0
0163	084	14	Male	54	Negative	N/A	NA	NA	NA	NA
0164	094	09	Female	22	Negative	N/A	NA	NA	NA	NA
0165	022	01	Male	29	Negative	N/A	NA	NA	NA	NA
0166	014	13	Female	29	Positive	False	3.727920227920228	90.75761413574219	15e5	0
0167	119	10	Female	22	Negative	N/A	NA	NA	NA	NA
0168	101	10	Male	20	Negative	N/A	NA	NA	NA	NA
0169	025	02	Male	16	Negative	N/A	NA	NA	NA	NA
0170	021	06	Male	31	Negative	N/A	NA	NA	NA	NA
0171	092	02	Female	22	Positive	False	5.2871046228710465	96.0999984741211	NA	0
0172	099	08	Female	54	Negative	N/A	NA	NA	NA	NA
0173	090	10	Male	44	Negative	N/A	NA	NA	NA	NA
0174	075	07	Female	36	Negative	N/A	NA	NA	NA	NA
0175	031	08	Male	19	Negative	N/A	NA	NA	NA	NA
0176	020	03	Female	37	Positive	False	5.09212730318258	90.69239807128906	0	0
0177	041	03	Male	32	Negative	N/A	NA	NA	NA	NA
0178	115	03	Female	55	Negative	N/A	NA	NA	NA	NA
0179	083	09	Female	29	Negative	N/A	NA	NA	NA	NA
0180	115	03	Female	30	Negative	N/A	NA	NA	NA	NA
0181	074	03	Female	23	Negative	N/A	NA	NA	NA	NA
0182	013	01	Female	21	Negative	N/A	NA	NA	NA	NA
0183	077	02	Male	29	Negative	N/A	NA	NA	NA	NA
0184	059	10	Male	19	Negative	N/A	NA	NA	NA	NA
0185	006	06	Male	56	Positive	False	3.341864716636197	50.41745376586914	0	0
0186	030	04	Female	20	Negative	N/A	NA	NA	NA	NA
0187	014	13	Male	24	Negative	N/A	NA	NA	NA	NA
0188	096	09	Male	25	Negative	N/A	NA	NA	NA	NA
0189	101	10	Male	27	Negative	N/A	NA	NA	NA	NA
0190	050	09	Female	21	Negative	N/A	NA	NA	NA	NA
0191	101	10	Female	28	Positive	False	4.927469135802469	102.16463470458984	11e3	0
0192	089	03	Male	36	Negative	N/A	NA	NA	NA	NA
0193	039	13	Female	16	Negative	N/A	NA	NA	NA	NA
0194	056	12	Female	46	Negative	N/A	NA	NA	NA	NA
0195	077	02	Male	41	Negative	N/A	NA	NA	NA	NA
0196	003	07	Female	27	Positive	False	4.366096866096866	94.4297103881836	0	0
0197	038	05	Male	58	Negative	N/A	NA	NA	NA	NA
0198	090	10	Female	22	Negative	N/A	NA	NA	NA	NA
0199	013	01	Male	18	Negative	N/A	NA	NA	NA	NA
0200	083	09	Male	55	Negative	N/A	NA	NA	NA	NA
0201	092	02	Female	22	Negative	N/A	NA	NA	NA	NA
0202	096	09	Female	38	Negative	N/A	NA	NA	NA	NA
0203	117	01	Female	21	Negative	N/A	NA	NA	NA	NA
0204	107	10	Male	18	Negative	N/A	NA	NA	NA	NA
0205	121	05	Female	22	Negative	N/A	NA	NA	NA	NA
0206	057	03	Female	31	Positive	False	4.457231726283048	90.8915786743164	870	0
0207	041	03	Female	24	Negative	N/A	NA	NA	NA	NA
0208	020	03	Female	28	Negative	N/A	NA	NA	NA	NA
0209	086	13	Female	20	Negative	N/A	NA	NA	NA	NA
0210	077	02	Female	44	Positive	False	5.606995884773663	99.96978759765625	0	0
0211	032	09	Male	23	Negative	N/A	NA	NA	NA	NA
0212	104	09	Male	49	Negative	N/A	NA	NA	NA	NA
0213	082	04	Female	25	Negative	N/A	NA	NA	NA	NA
0214	014	13	Male	24	Negative	N/A	NA	NA	NA	NA
0215	030	04	Male	24	Negative	N/A	NA	NA	NA	NA
0216	105	08	Male	27	Negative	N/A	NA	NA	NA	NA
0217	071	08	Male	39	Positive	False	4.983416252072969	105.223876953125	0	0
0218	030	04	Female	46	Negative	N/A	NA	NA	NA	NA
0219	081	14	Male	15	Negative	N/A	NA	NA	NA	NA
0220	111	12	Male	24	Negative	N/A	NA	NA	NA	NA
0221	082	04	Male	17	Negative	N/A	NA	NA	NA	NA
0222	073	07	Female	20	Negative	N/A	NA	NA	NA	NA
0223	031	08	Female	42	Positive	False	3.775862068965517	102.05391693115234	0	0
0224	082	04	Female	50	Negative	N/A	NA	NA	NA	NA
0225	049	01	Female	22	Negative	N/A	NA	NA	NA	NA
0226	055	10	Female	18	Negative	N/A	NA	NA	NA	NA
0227	073	07	Male	32	Positive	False	4.8059701492537314	98.842254638671875	3300	0
0228	042	05	Male	32	Negative	N/A	NA	NA	NA	NA
0229	031	08	Male	30	Negative	N/A	NA	NA	NA	NA
0230	054	13	Female	28	Negative	N/A	NA	NA	NA	NA
0231	011	05	Female	30	Positive	False	6.1419753086419755	108.5331039428711	0	0
0232	050	09	Female	16	Negative	N/A	NA	NA	NA	NA
0233	015	11	Male	19	Negative	N/A	NA	NA	NA	NA
0234	076	14	Male	31	Negative	N/A	NA	NA	NA	NA
0235	076	14	Female	40	Positive	False	4.187396351575456	94.032806396484375	0	0
0236	101	10	Female	42	Negative	N/A	NA	NA	NA	NA
0237	095	14	Male	26	Negative	N/A	NA	NA	NA	NA
0238	089	03	Male	24	Negative	N/A	NA	NA	NA	NA
0239	032	09	Male	33	Positive	False	5.520426287744228	99.97552490234375	0	0
0240	121	05	Male	27	Negative	N/A	NA	NA	NA	NA
0241	122	06	Female	45	Negative	N/A	NA	NA	NA	NA
0242	022	01	Female	47	Positive	False	4.778280542986425	96.25342559814453	0	0
0243	066	10	Female	46	Positive	False	3.8703703703703702	101.48169708251953	0	0
0244	070	11	Female	51	Negative	N/A	NA	NA	NA	NA
0245	114	04	Female	42	Positive	False	3.043600562587905	96.57679748535156	0	0
0246	028	08	Female	39	Negative	N/A	NA	NA	NA	NA
0247	058	13	Female	58	Negative	N/A	NA	NA	NA	NA
0248	112	07	Male	30	Positive	False	4.391224862888483	102.36045837402344	230	0
0249	043	04	Male	18	Negative	N/A	NA	NA	NA	NA
0250	028	08	Male	16	Negative	N/A	NA	NA	NA	NA
0251	061	11	Male	25	Negative	N/A	NA	NA	NA	NA
0252	113	13	Female	23	Negative	N/A	NA	NA	NA	NA
0253	018	09	Female	23	Negative	N/A	NA	NA	NA	NA
0254	112	07	Male	28	Negative	N/A	NA	NA	NA	NA
0255	091	05	Female	53	Negative	N/A	NA	NA	NA	NA
0256	039	13	Female	18	Negative	N/A	NA	NA	NA	NA
0257	009	13	Male	16	Negative	N/A	NA	NA	NA	NA
0258	048	01	Male	18	Negative	N/A	NA	NA	NA	NA
0259	124	06	Female	17	Negative	N/A	NA	NA	NA	NA
0260	098	05	Male	36	Positive	False	3.813499111900533	89.00343322753906	2500	0
0261	074	03	Male	20	Negative	N/A	NA	NA	NA	NA
0262	095	14	Female	22	Negative	N/A	NA	NA	NA	NA
0263	109	04	Male	34	Positive	False	4.56420233463035	99.17024993896484	31e3	0
0264	088	01	Female	55	Negative	N/A	NA	NA	NA	NA
0265	051	03	Female	21	Negative	N/A	NA	NA	NA	NA
0266	118	08	Female	46	Negative	N/A	NA	NA	NA	NA
0267	058	13	Male	21	Negative	N/A	NA	NA	NA	NA
0268	011	05	Female	59	Negative	N/A	NA	NA	NA	NA
0269	016	01	Male	43	Positive	False	5.2957198443579765	84.74659729003906	0	0
0270	119	10	Female	28	Positive	False	4.145833333333334	97.45964813232422	30	0
0271	037	14	Male	20	Negative	N/A	NA	NA	NA	NA
0272	034	12	Female	16	Negative	N/A	NA	NA	NA	NA
0273	053	03	Female	49	Negative	N/A	NA	NA	NA	NA
0274	066	10	Male	15	Negative	N/A	NA	NA	NA	NA
0275	027	05	Male	17	Negative	N/A	NA	NA	NA	NA
0276	120	11	Female	21	Negative	N/A	NA	NA	NA	NA
0277	107	10	Male	34	Positive	False	4.606481481481481	93.60742950439453	21e4	0
0278	052	07	Female	29	Positive	False	5.291935483870968	86.076263427734375	510	0
0279	093	11	Female	40	Negative	N/A	NA	NA	NA	NA
0280	125	03	Female	25	Positive	False	4.4984567901234565	89.521820068359375	14e3	0
0281	026	14	Male	47	Positive	False	5.454732510288066	108.47697448730469	0	0
0282	060	05	Female	21	Negative	N/A	NA	NA	NA	NA
0283	040	06	Female	59	Negative	N/A	NA	NA	NA	NA
0284	050	09	Female	16	Negative	N/A	NA	NA	NA	NA
0285	098	05	Male	34	Positive	False	5.195381882770871	96.948486328125	0	0
0286	115	03	Male	49	Negative	N/A	NA	NA	NA	NA
0287	020	03	Female	57	Negative	N/A	NA	NA	NA	NA
0288	075	07	Female	30	Positive	False	5.226691042047531	102.86558532714844	0	0
0289	083	09	Female	31	Negative	N/A	NA	NA	NA	NA
0290	013	01	Female	50	Negative	N/A	NA	NA	NA	NA
0291	061	11	Male	19	Negative	N/A	NA	NA	NA	NA
0292	053	03	Male	28	Positive	False	2.177469135802469	20.700000762939453	0	0
0293	070	11	Male	55	Negative	N/A	NA	NA	NA	NA
0294	043	04	Male	37	Positive	False	2.3699015471167373	52.14484786987305	55e3	0
0295	025	02	Female	30	Negative	N/A	NA	NA	NA	NA
0296	077	02	Female	29	Negative	N/A	NA	NA	NA	NA
0297	052	07	Female	17	Negative	N/A	NA	NA	NA	NA
0298	062	04	Female	51	Negative	N/A	NA	NA	NA	NA
0299	020	03	Female	19	Positive	False	4.731481481481481	104.08985900878906	0	0
0300	115	03	Male	28	Positive	False	4.152410575427682	105.49054718017578	21e5	0
0301	058	13	Female	29	Positive	False	4.96526508226691	93.8843002319336	0	0
0302	107	10	Female	23	Positive	False	3.2361809045226133	108.57954406738281	310	0
0303	100	12	Female	20	Negative	N/A	NA	NA	NA	NA
0304	076	14	Male	35	Positive	False	5.036850921273032	98.02791595458984	19e3	0
0305	091	05	Female	43	Positive	False	3.833068362480127	102.27412414550781	18e5	0
0306	084	14	Female	26	Positive	False	4.4366515837104075	100.60716247558594	130	0
0307	040	06	Male	29	Positive	False	5.084095063985375	99.00782012939453	22e5	0
0308	033	09	Female	25	Negative	N/A	NA	NA	NA	NA
0309	069	01	Female	21	Positive	False	3.754310344827586	22.5	99	0
0310	018	09	Male	21	Negative	N/A	NA	NA	NA	NA
0311	035	01	Female	44	Positive	False	3.7804232804232805	97.6627197265625	0	0
0312	070	11	Female	51	Negative	N/A	NA	NA	NA	NA
0313	058	13	Female	28	Positive	False	4.574074074074074	98.33191680908203	5300	0
0314	113	13	Female	35	Positive	False	4.045584045584046	91.88825988769531	0	0
0315	044	08	Female	20	Positive	False	0.906318082788671	18.899999618530273	1900	1
0316	122	06	Male	38	Negative	N/A	NA	NA	NA	NA
0317	024	02	Female	30	Positive	False	1.939446366782007	96.95001220703125	0	0
0318	055	10	Female	18	Negative	N/A	NA	NA	NA	NA
0319	013	01	Male	22	Negative	N/A	NA	NA	NA	NA
0320	092	02	Female	24	Negative	N/A	NA	NA	NA	NA
0321	037	14	Female	49	Negative	N/A	NA	NA	NA	NA
0322	076	14	Male	50	Positive	False	4.348171701112878	87.77839660644531	0	0
0323	070	11	Female	23	Negative	N/A	NA	NA	NA	NA
0324	099	08	Female	15	Negative	N/A	NA	NA	NA	NA
0325	026	14	Male	16	Negative	N/A	NA	NA	NA	NA
0326	080	04	Female	22	Positive	False	5.620622568093385	96.5899658203125	220	0
0327	076	14	Female	41	Positive	False	5.1152263374485605	107.2227554321289	0	0
0328	017	09	Female	23	Negative	N/A	NA	NA	NA	NA
0329	017	09	Male	41	Negative	N/A	NA	NA	NA	NA
0330	058	13	Female	21	Negative	N/A	NA	NA	NA	NA
0331	011	05	Male	22	Negative	N/A	NA	NA	NA	NA
0332	065	01	Male	41	Positive	False	3.6312217194570136	97.54264068603516	560	0
0333	038	05	Male	31	Negative	N/A	NA	NA	NA	NA
0334	104	09	Female	54	Negative	N/A	NA	NA	NA	NA
0335	038	05	Female	25	Negative	N/A	NA	NA	NA	NA
0336	030	04	Female	22	Positive	False	3.7605118829981716	90.67890930175781	94e4	0
0337	091	05	Male	18	Negative	N/A	NA	NA	NA	NA
0338	084	14	Female	46	Negative	N/A	NA	NA	NA	NA
0339	019	03	Male	47	Positive	False	4.891135303265941	98.66356658935547	3200	0
0340	037	14	Male	19	Negative	N/A	NA	NA	NA	NA
0341	041	03	Female	48	Negative	N/A	NA	NA	NA	NA
0342	015	11	Male	16	Negative	N/A	NA	NA	NA	NA
0343	043	04	Female	48	Positive	False	3.4079601990049757	100.05841064453125	0	0
0344	104	09	Male	22	Negative	N/A	NA	NA	NA	NA
0345	029	07	Male	39	Negative	N/A	NA	NA	NA	NA
0346	082	04	Female	27	Negative	N/A	NA	NA	NA	NA
0347	026	14	Female	20	Negative	N/A	NA	NA	NA	NA
0348	076	14	Female	45	Positive	False	4.627980922098569	107.19557189941406	270	0
0349	074	03	Male	48	Positive	False	3.368584758942457	15.699999809265137	0	0
0350	068	03	Female	19	Negative	N/A	NA	NA	NA	NA
0351	058	13	Female	24	Negative	N/A	NA	NA	NA	NA
0352	124	06	Female	36	Negative	N/A	NA	NA	NA	NA
0353	079	02	Female	50	Negative	N/A	NA	NA	NA	NA
0354	083	09	Female	15	Negative	N/A	NA	NA	NA	NA
0355	092	02	Female	16	Negative	N/A	NA	NA	NA	NA
0356	090	10	Male	23	Negative	N/A	NA	NA	NA	NA
0357	013	01	Female	55	Negative	N/A	NA	NA	NA	NA
0358	056	12	Male	24	Positive	False	6.384236453201971	94.50955963134766	2e3	0
0359	082	04	Female	51	Negative	N/A	NA	NA	NA	NA
0360	020	03	Female	30	Negative	N/A	NA	NA	NA	NA
0361	047	06	Female	47	Negative	N/A	NA	NA	NA	NA
0362	045	13	Female	26	Negative	N/A	NA	NA	NA	NA
0363	069	01	Female	58	Positive	False	3.4073275862068964	99.97126770019531	160	0
0364	113	13	Female	53	Negative	N/A	NA	NA	NA	NA
0365	012	11	Female	15	Negative	N/A	NA	NA	NA	NA
0366	078	06	Female	27	Negative	N/A	NA	NA	NA	NA
0367	027	05	Female	58	Positive	False	4.3481349911190055	105.43907928466797	0	0
0368	104	09	Male	16	Negative	N/A	NA	NA	NA	NA
0369	002	06	Female	45	Negative	N/A	NA	NA	NA	NA
0370	096	09	Female	44	Negative	N/A	NA	NA	NA	NA
0371	013	01	Male	58	Negative	N/A	NA	NA	NA	NA
0372	105	08	Male	43	Negative	N/A	NA	NA	NA	NA
0373	071	08	Female	28	Positive	False	5.227197346600332	104.14551544189453	11e4	0
0374	103	12	Female	41	Negative	N/A	NA	NA	NA	NA
0375	121	05	Male	21	Negative	N/A	NA	NA	NA	NA
0376	069	01	Female	28	Positive	False	3.2478448275862064	100.02879333496094	0	0
0377	084	14	Female	20	Negative	N/A	NA	NA	NA	NA
0378	087	05	Female	37	Positive	False	3.569958847736626	93.71952819824219	3100	0
0379	057	03	Female	20	Negative	N/A	NA	NA	NA	NA
0380	014	13	Male	16	Negative	N/A	NA	NA	NA	NA
0381	020	03	Male	43	Positive	False	4.52724358974359	96.61610412597656	16e3	0
0382	066	10	Male	60	Positive	False	4.961419753086419	97.10843658447266	NA	0
0383	067	07	Female	20	Negative	N/A	NA	NA	NA	NA
0384	120	11	Male	21	Negative	N/A	NA	NA	NA	NA
0385	055	10	Female	29	Negative	N/A	NA	NA	NA	NA
0386	010	12	Female	32	Negative	N/A	NA	NA	NA	NA
0387	017	09	Female	39	Positive	False	5.147424511545294	97.9183578491211	0	0
0388	066	10	Female	18	Negative	N/A	NA	NA	NA	NA
0389	117	01	Female	23	Positive	False	5.631465517241379	94.0640640258789	18e4	0
0390	045	13	Female	35	Negative	N/A	NA	NA	NA	NA
0391	108	04	Female	30	Positive	False	4.574040219378427	107.18610382080078	14e3	0
0392	043	04	Female	47	Positive	False	3.1631504922644167	24.100000381469727	18e3	0
0393	108	04	Female	26	Negative	N/A	NA	NA	NA	NA
0394	031	08	Male	19	Negative	N/A	NA	NA	NA	NA
0395	110	11	Female	16	Negative	N/A	NA	NA	NA	NA
0396	013	01	Female	51	Negative	N/A	NA	NA	NA	NA
0397	027	05	Male	38	Negative	N/A	NA	NA	NA	NA
0398	045	13	Female	46	Negative	N/A	NA	NA	NA	NA
0399	083	09	Female	44	Negative	N/A	NA	NA	NA	NA
0400	067	07	Female	16	Negative	N/A	NA	NA	NA	NA
0401	085	14	Female	27	Negative	N/A	NA	NA	NA	NA
0402	075	07	Female	31	Positive	False	4.4259259259259265	96.95121765136719	22e4	0
0403	082	04	Female	22	Negative	N/A	NA	NA	NA	NA
0404	073	07	Male	41	Positive	False	3.995726495726496	98.53406524658203	0	0
0405	088	01	Male	38	Positive	False	6.3710407239819	107.66706085205078	37e3	0
0406	093	11	Female	44	Positive	False	6.25339366515837	98.96688079833984	130	0
0407	116	04	Female	16	Negative	N/A	NA	NA	NA	NA
0408	017	09	Female	51	Negative	N/A	NA	NA	NA	NA
0409	018	09	Male	16	Negative	N/A	NA	NA	NA	NA
0410	099	08	Male	17	Negative	N/A	NA	NA	NA	NA
0411	084	14	Male	28	Negative	N/A	NA	NA	NA	NA
0412	024	02	Female	49	Negative	N/A	NA	NA	NA	NA
0413	049	01	Female	60	Negative	N/A	NA	NA	NA	NA
0414	074	03	Female	31	Positive	False	4.333333333333334	100.06144714355469	3800	0
0415	119	10	Male	19	Negative	N/A	NA	NA	NA	NA
0416	083	09	Male	17	Negative	N/A	NA	NA	NA	NA
0417	090	10	Female	18	Negative	N/A	NA	NA	NA	NA
0418	104	09	Female	16	Negative	N/A	NA	NA	NA	NA
0419	048	01	Female	38	Positive	False	3.667315175097276	96.15621185302734	0	0
0420	033	09	Male	18	Negative	N/A	NA	NA	NA	NA
0421	004	04	Female	35	Negative	N/A	NA	NA	NA	NA
0422	059	10	Female	19	Negative	N/A	NA	NA	NA	NA
0423	120	11	Male	17	Negative	N/A	NA	NA	NA	NA
0424	121	05	Female	52	Negative	N/A	NA	NA	NA	NA
0425	068	03	Male	21	Negative	N/A	NA	NA	NA	NA
0426	105	08	Female	39	Positive	False	8.10591133004926	100.2190933227539	2400	0
0427	106	14	Male	19	Negative	N/A	NA	NA	NA	NA
0428	042	05	Male	36	Negative	N/A	NA	NA	NA	NA
0429	011	05	Male	15	Negative	N/A	NA	NA	NA	NA
0430	048	01	Female	46	Positive	False	5.108597285067873	101.15396118164062	0	0
0431	096	09	Female	18	Negative	N/A	NA	NA	NA	NA
0432	033	09	Male	35	Negative	N/A	NA	NA	NA	NA
0433	017	09	Female	31	Positive	False	4.883870967741935	96.15803527832031	3500	0
0434	104	09	Female	20	Negative	N/A	NA	NA	NA	NA
0435	024	02	Female	21	Positive	False	4.21937321937322	100	9800	0
0436	071	08	Male	18	Negative	N/A	NA	NA	NA	NA
0437	101	10	Female	18	Negative	N/A	NA	NA	NA	NA
0438	082	04	Female	33	Negative	N/A	NA	NA	NA	NA
0439	074	03	Female	26	Negative	N/A	NA	NA	NA	NA
0440	122	06	Male	33	Negative	N/A	NA	NA	NA	NA
0441	109	04	Male	32	Negative	N/A	NA	NA	NA	NA
0442	065	01	Female	25	Positive	False	4.605820105820106	87.41722106933594	2900	0
0443	044	08	Female	49	Negative	N/A	NA	NA	NA	NA
0444	085	14	Female	29	Negative	N/A	NA	NA	NA	NA
0445	084	14	Female	15	Negative	N/A	NA	NA	NA	NA
0446	090	10	Male	15	Negative	N/A	NA	NA	NA	NA
0447	101	10	Male	21	Negative	N/A	NA	NA	NA	NA
0448	068	03	Female	43	Positive	False	2.049900199600798	39.400001525878906	0	0
0449	010	12	Male	52	Positive	False	3.1230158730158735	96.91548156738281	150	0
0450	041	03	Female	27	Positive	False	4.229166666666666	105.3576889038086	540	0
0451	020	03	Female	23	Negative	N/A	NA	NA	NA	NA
0452	081	14	Female	17	Negative	N/A	NA	NA	NA	NA
0453	018	09	Female	31	Negative	N/A	NA	NA	NA	NA
0454	017	09	Female	50	Negative	N/A	NA	NA	NA	NA
0455	022	01	Male	19	Negative	N/A	NA	NA	NA	NA
0456	102	06	Female	40	Negative	N/A	NA	NA	NA	NA
0457	115	03	Female	46	Positive	False	4.471228615863142	98.56815338134766	1100	0
0458	078	06	Female	26	Positive	False	4.795246800731261	90.749786376953125	12e4	0
0459	088	01	Male	40	Positive	False	4.287037037037037	116.38595581054688	0	0
0460	009	13	Female	34	Negative	N/A	NA	NA	NA	NA
0461	080	04	Female	28	Negative	N/A	NA	NA	NA	NA
0462	049	01	Male	32	Negative	N/A	NA	NA	NA	NA
0463	093	11	Male	54	Negative	N/A	NA	NA	NA	NA
0464	046	05	Male	31	Negative	N/A	NA	NA	NA	NA
0465	098	05	Female	33	Positive	False	5.309058614564831	98.24854278564453	0	0
0466	016	01	Female	30	Negative	N/A	NA	NA	NA	NA
0467	085	14	Male	45	Negative	N/A	NA	NA	NA	NA
0468	084	14	Female	19	Negative	N/A	NA	NA	NA	NA
0469	087	05	Male	27	Negative	N/A	NA	NA	NA	NA
0470	020	03	Female	43	Positive	False	4.982371794871795	95.45854187011719	110	0
0471	087	05	Male	42	Negative	N/A	NA	NA	NA	NA
0472	068	03	Female	22	Negative	N/A	NA	NA	NA	NA
0473	082	04	Female	30	Negative	N/A	NA	NA	NA	NA
0474	026	14	Female	23	Negative	N/A	NA	NA	NA	NA
0475	035	01	Female	24	Positive	False	4.407407407407407	98.52532196044922	960	0
0476	094	09	Male	26	Negative	N/A	NA	NA	NA	NA
0477	125	03	Female	56	Positive	False	4.688442211055277	102.0923080444336	0	0
0478	031	08	Female	42	Positive	False	4.040435458786936	4.9810662269592285	0	0
0479	099	08	Female	29	Negative	N/A	NA	NA	NA	NA
0480	093	11	Female	25	Negative	N/A	NA	NA	NA	NA
0481	108	04	Female	28	Negative	N/A	NA	NA	NA	NA
0482	062	04	Female	21	Negative	N/A	NA	NA	NA	NA
0483	027	05	Male	22	Negative	N/A	NA	NA	NA	NA
0484	109	04	Female	20	Positive	False	5.307129798903108	102.71870422363281	1e4	0
0485	048	01	Female	44	Negative	N/A	NA	NA	NA	NA
0486	030	04	Male	58	Negative	N/A	NA	NA	NA	NA
0487	076	14	Female	17	Negative	N/A	NA	NA	NA	NA
0488	077	02	Male	26	Negative	N/A	NA	NA	NA	NA
0489	041	03	Male	23	Negative	N/A	NA	NA	NA	NA
0490	022	01	Female	37	Negative	N/A	NA	NA	NA	NA
0491	035	01	Female	53	Negative	N/A	NA	NA	NA	NA
0492	067	07	Female	35	Positive	False	4.149253731343284	102.36553192138672	1100	0
0493	043	04	Female	15	Negative	N/A	NA	NA	NA	NA
0494	066	10	Female	21	Negative	N/A	NA	NA	NA	NA
0495	003	07	Female	48	Negative	N/A	NA	NA	NA	NA
0496	041	03	Male	21	Negative	N/A	NA	NA	NA	NA
0497	116	04	Female	21	Negative	N/A	NA	NA	NA	NA
0498	041	03	Female	28	Positive	False	3.8102643856920686	87.60435485839844	0	0
0499	087	05	Female	52	Negative	N/A	NA	NA	NA	NA
0500	086	13	Female	17	Negative	N/A	NA	NA	NA	NA
0501	057	03	Female	32	Negative	N/A	NA	NA	NA	NA
0502	112	07	Female	27	Negative	N/A	NA	NA	NA	NA
0503	088	01	Female	26	Positive	False	4.359788359788359	96.14839935302734	19e3	0
0504	092	02	Male	52	Positive	False	0.13084112149532712	49.79999923706055	0	0
0505	054	13	Female	49	Positive	False	5.441634241245136	100.0577163696289	66e3	0
0506	070	11	Female	23	Negative	N/A	NA	NA	NA	NA
0507	047	06	Male	28	Negative	N/A	NA	NA	NA	NA
0508	085	14	Female	54	Negative	N/A	NA	NA	NA	NA
0509	008	11	Female	18	Negative	N/A	NA	NA	NA	NA
0510	079	02	Female	44	Positive	False	3.991452991452992	101.87287139892578	33	0
0511	035	01	Female	19	Negative	N/A	NA	NA	NA	NA
0512	082	04	Male	23	Positive	False	0.932	17.600000381469727	3300	1
0513	079	02	Female	23	Negative	N/A	NA	NA	NA	NA
0514	104	09	Male	16	Negative	N/A	NA	NA	NA	NA
0515	056	12	Male	54	Negative	N/A	NA	NA	NA	NA
0516	105	08	Male	41	Negative	N/A	NA	NA	NA	NA
0517	120	11	Male	15	Negative	N/A	NA	NA	NA	NA
0518	119	10	Male	17	Negative	N/A	NA	NA	NA	NA
0519	089	03	Male	15	Negative	N/A	NA	NA	NA	NA
0520	054	13	Female	39	Negative	N/A	NA	NA	NA	NA
0521	025	02	Male	15	Negative	N/A	NA	NA	NA	NA
0522	019	03	Female	26	Positive	False	1.681	4.553167343139648	530	1
0523	089	03	Male	16	Negative	N/A	NA	NA	NA	NA
0524	028	08	Female	28	Negative	N/A	NA	NA	NA	NA
0525	055	10	Female	45	Positive	False	2.9799382716049383	101.14942169189453	46e3	0
0526	081	14	Male	20	Negative	N/A	NA	NA	NA	NA
0527	051	03	Female	23	Negative	N/A	NA	NA	NA	NA
0528	112	07	Female	31	Positive	False	5.92023346303502	101.65572357177734	0	0
0529	121	05	Male	35	Negative	N/A	NA	NA	NA	NA
0530	033	09	Male	19	Negative	N/A	NA	NA	NA	NA
0531	050	09	Male	23	Negative	N/A	NA	NA	NA	NA
0532	035	01	Female	57	Positive	False	3.9615384615384612	98.693756103515625	11e4	0
0533	038	05	Female	56	Negative	N/A	NA	NA	NA	NA
0534	042	05	Female	31	Positive	False	3.874403815580286	102.73602294921875	67e3	0
0535	118	08	Female	60	Negative	N/A	NA	NA	NA	NA
0536	101	10	Male	25	Negative	N/A	NA	NA	NA	NA
0537	036	02	Male	23	Negative	N/A	NA	NA	NA	NA
0538	090	10	Male	18	Negative	N/A	NA	NA	NA	NA
0539	105	08	Female	35	Positive	False	6.354679802955665	104.87641906738281	29e4	0
0540	044	08	Male	58	Negative	N/A	NA	NA	NA	NA
0541	085	14	Female	39	Positive	False	1.2824858757062148	101.6934585571289	0	0
0542	086	13	Male	35	Negative	N/A	NA	NA	NA	NA
0543	007	14	Male	15	Negative	N/A	NA	NA	NA	NA
0544	088	01	Female	44	Negative	N/A	NA	NA	NA	NA
0545	022	01	Male	27	Negative	N/A	NA	NA	NA	NA
0546	081	14	Female	59	Negative	N/A	NA	NA	NA	NA
0547	122	06	Male	35	Positive	False	5.29616087751371	108.5159683227539	11e4	0
0548	053	03	Male	17	Negative	N/A	NA	NA	NA	NA
0549	092	02	Female	17	Negative	N/A	NA	NA	NA	NA
0550	076	14	Male	43	Negative	N/A	NA	NA	NA	NA
0551	038	05	Female	22	Negative	N/A	NA	NA	NA	NA
0552	038	05	Female	47	Negative	N/A	NA	NA	NA	NA
0553	073	07	Male	25	Positive	False	5.367458866544789	96.74128723144531	69e4	0
0554	026	14	Male	19	Negative	N/A	NA	NA	NA	NA
0555	014	13	Female	40	Positive	False	5.280645161290322	102.56651306152344	0	0
0556	099	08	Female	53	Negative	N/A	NA	NA	NA	NA
0557	106	14	Female	21	Positive	False	0.9905838041431262	71.81653594970703	0	0
0558	061	11	Female	17	Negative	N/A	NA	NA	NA	NA
0559	011	05	Male	37	Negative	N/A	NA	NA	NA	NA
0560	019	03	Female	51	Negative	N/A	NA	NA	NA	NA
0561	027	05	Female	24	Negative	N/A	NA	NA	NA	NA
0562	107	10	Female	15	Negative	N/A	NA	NA	NA	NA
0563	066	10	Male	15	Negative	N/A	NA	NA	NA	NA
0564	017	09	Female	24	Positive	False	5.181172291296625	87.65946960449219	1300	0
0565	066	10	Female	25	Negative	N/A	NA	NA	NA	NA
0566	054	13	Female	35	Negative	N/A	NA	NA	NA	NA
0567	052	07	Female	52	Negative	N/A	NA	NA	NA	NA
0568	049	01	Female	19	Negative	N/A	NA	NA	NA	NA
0569	118	08	Female	26	Negative	N/A	NA	NA	NA	NA
0570	099	08	Male	24	Negative	N/A	NA	NA	NA	NA
0571	047	06	Male	18	Negative	N/A	NA	NA	NA	NA
0572	059	10	Male	28	Negative	N/A	NA	NA	NA	NA
0573	026	14	Male	56	Negative	N/A	NA	NA	NA	NA
0574	104	09	Female	27	Negative	N/A	NA	NA	NA	NA
0575	077	02	Female	31	Positive	False	1.216	11.242973327636719	0	0
0576	090	10	Female	25	Positive	False	4.158653846153847	97.8736343383789	0	0
0577	007	14	Female	38	Positive	False	4.811284046692607	94.36579132080078	0	0
0578	041	03	Male	23	Negative	N/A	NA	NA	NA	NA
0579	067	07	Male	55	Negative	N/A	NA	NA	NA	NA
0580	099	08	Male	29	Negative	N/A	NA	NA	NA	NA
0581	008	11	Female	32	Negative	N/A	NA	NA	NA	NA
0582	043	04	Female	38	Positive	False	2.595155709342561	102.80517578125	0	0
0583	043	04	Female	35	Negative	N/A	NA	NA	NA	NA
0584	055	10	Male	21	Negative	N/A	NA	NA	NA	NA
0585	004	04	Female	43	Positive	False	2.2039381153305206	80.94648742675781	0	0
0586	090	10	Female	48	Negative	N/A	NA	NA	NA	NA
0587	005	06	Female	36	Negative	N/A	NA	NA	NA	NA
0588	055	10	Female	17	Negative	N/A	NA	NA	NA	NA
0589	091	05	Female	24	Positive	False	5.386831275720165	100.08391571044922	29e3	0
0590	053	03	Female	31	Negative	N/A	NA	NA	NA	NA
0591	071	08	Female	60	Negative	N/A	NA	NA	NA	NA
0592	042	05	Male	23	Negative	N/A	NA	NA	NA	NA
0593	057	03	Female	19	Positive	False	4.119751166407465	100.02454376220703	26e3	0
0594	104	09	Female	21	Negative	N/A	NA	NA	NA	NA
0595	107	10	Female	22	Negative	N/A	NA	NA	NA	NA
0596	123	04	Male	19	Negative	N/A	NA	NA	NA	NA
0597	116	04	Female	18	Negative	N/A	NA	NA	NA	NA
0598	119	10	Male	17	Negative	N/A	NA	NA	NA	NA
0599	088	01	Female	38	Negative	N/A	NA	NA	NA	NA
0600	001	11	Male	15	Negative	N/A	NA	NA	NA	NA
0601	029	07	Male	50	Negative	N/A	NA	NA	NA	NA
0602	121	05	Female	18	Negative	N/A	NA	NA	NA	NA
0603	087	05	Female	21	Positive	False	5.170781893004115	99.28946685791016	72e4	0
0604	068	03	Male	21	Negative	N/A	NA	NA	NA	NA
0605	038	05	Female	26	Positive	False	4.5925925925925934	98.371063232421875	0	0
0606	019	03	Male	27	Negative	N/A	NA	NA	NA	NA
0607	029	07	Female	45	Negative	N/A	NA	NA	NA	NA
0608	031	08	Male	26	Negative	N/A	NA	NA	NA	NA
0609	026	14	Female	17	Negative	N/A	NA	NA	NA	NA
0610	043	04	Female	52	Negative	N/A	NA	NA	NA	NA
0611	037	14	Female	28	Positive	False	5.280155642023346	101.05491638183594	0	0
0612	008	11	Male	16	Negative	N/A	NA	NA	NA	NA
0613	090	10	Male	15	Negative	N/A	NA	NA	NA	NA
0614	034	12	Male	22	Negative	N/A	NA	NA	NA	NA
0615	038	05	Female	49	Negative	N/A	NA	NA	NA	NA
0616	092	02	Male	28	Positive	False	4.683760683760684	99.93827056884766	13e4	0
0617	085	14	Male	31	Negative	N/A	NA	NA	NA	NA
0618	119	10	Female	18	Negative	N/A	NA	NA	NA	NA
0619	125	03	Female	38	Positive	False	4.294753086419753	95.4150161743164	840	0
0620	100	12	Female	24	Negative	N/A	NA	NA	NA	NA
0621	029	07	Female	50	Negative	N/A	NA	NA	NA	NA
0622	087	05	Male	52	Negative	N/A	NA	NA	NA	NA
0623	111	12	Male	30	Negative	N/A	NA	NA	NA	NA
0624	081	14	Female	17	Negative	N/A	NA	NA	NA	NA
0625	104	09	Female	15	Negative	N/A	NA	NA	NA	NA
0626	028	08	Male	45	Negative	N/A	NA	NA	NA	NA
0627	099	08	Female	18	Negative	N/A	NA	NA	NA	NA
0628	121	05	Male	15	Negative	N/A	NA	NA	NA	NA
0629	117	01	Male	19	Negative	N/A	NA	NA	NA	NA
0630	067	07	Female	23	Negative	N/A	NA	NA	NA	NA
0631	020	03	Male	19	Positive	False	0.6327345309381237	4.827808380126953	1900	1
0632	016	01	Female	42	Positive	False	6.385775862068965	110	0	0
0633	042	05	Male	43	Negative	N/A	NA	NA	NA	NA
0634	101	10	Female	18	Negative	N/A	NA	NA	NA	NA
0635	121	05	Female	25	Positive	False	5.039800995024876	91.2427749633789	7200	0
0636	094	09	Male	19	Negative	N/A	NA	NA	NA	NA
0637	091	05	Female	46	Negative	N/A	NA	NA	NA	NA
0638	070	11	Male	21	Negative	N/A	NA	NA	NA	NA
0639	011	05	Female	17	Negative	N/A	NA	NA	NA	NA
0640	027	05	Female	29	Negative	N/A	NA	NA	NA	NA
0641	053	03	Male	19	Negative	N/A	NA	NA	NA	NA
0642	111	12	Female	28	Positive	False	3.9034391534391535	95.99879455566406	0	0
0643	052	07	Female	52	Negative	N/A	NA	NA	NA	NA
0644	117	01	Female	19	Negative	N/A	NA	NA	NA	NA
0645	033	09	Female	40	Positive	False	5.174067495559503	93.68842315673828	4900	0
0646	088	01	Female	45	Negative	N/A	NA	NA	NA	NA
0647	052	07	Male	39	Positive	False	4.540630182421228	110.16851043701172	0	0
0648	121	05	Male	24	Positive	False	2.3552397868561283	49.20000076293945	14e3	0
0649	085	14	Female	16	Negative	N/A	NA	NA	NA	NA
0650	083	09	Male	23	Negative	N/A	NA	NA	NA	NA
0651	009	13	Female	18	Negative	N/A	NA	NA	NA	NA
0652	074	03	Male	21	Negative	N/A	NA	NA	NA	NA
0653	110	11	Male	55	Negative	N/A	NA	NA	NA	NA
0654	052	07	Male	21	Negative	N/A	NA	NA	NA	NA
0655	075	07	Female	20	Negative	N/A	NA	NA	NA	NA
0656	082	04	Male	28	Negative	N/A	NA	NA	NA	NA
0657	096	09	Male	42	Negative	N/A	NA	NA	NA	NA
0658	022	01	Female	36	Positive	False	6.106334841628959	96.551727294921875	0	0
0659	079	02	Female	58	Negative	N/A	NA	NA	NA	NA
0660	108	04	Female	59	Negative	N/A	NA	NA	NA	NA
0661	043	04	Male	16	Negative	N/A	NA	NA	NA	NA
0662	101	10	Female	42	Negative	N/A	NA	NA	NA	NA
0663	045	13	Female	38	Positive	False	4.974405850091407	99.97169494628906	26e4	0
0664	105	08	Male	27	Negative	N/A	NA	NA	NA	NA
0665	066	10	Female	19	Negative	N/A	NA	NA	NA	NA
0666	014	13	Female	38	Positive	False	2.2241935483870967	15.786367416381836	0	0
0667	027	05	Female	22	Positive	False	4.862903225806452	106.97602844238281	120	0
0668	110	11	Female	51	Negative	N/A	NA	NA	NA	NA
0669	123	04	Female	59	Negative	N/A	NA	NA	NA	NA
0670	001	11	Female	45	Negative	N/A	NA	NA	NA	NA
0671	105	08	Male	24	Negative	N/A	NA	NA	NA	NA
0672	113	13	Male	29	Negative	N/A	NA	NA	NA	NA
0673	027	05	Female	41	Positive	False	4.783303730017763	95.97295379638672	0	0
0674	026	14	Female	23	Positive	False	4.230514096185739	102.09471893310547	41e3	0
0675	088	01	Male	36	Negative	N/A	NA	NA	NA	NA
0676	068	03	Male	22	Negative	N/A	NA	NA	NA	NA
0677	059	10	Male	22	Negative	N/A	NA	NA	NA	NA
0678	113	13	Female	53	Negative	N/A	NA	NA	NA	NA
0679	028	08	Male	18	Negative	N/A	NA	NA	NA	NA
0680	003	07	Female	58	Negative	N/A	NA	NA	NA	NA
0681	033	09	Male	52	Negative	N/A	NA	NA	NA	NA
0682	037	14	Male	19	Negative	N/A	NA	NA	NA	NA
0683	007	14	Male	18	Negative	N/A	NA	NA	NA	NA
0684	116	04	Male	30	Positive	False	5.2684824902723735	107.78294372558594	27e4	0
0685	093	11	Male	40	Negative	N/A	NA	NA	NA	NA
0687	008	11	Male	58	Negative	N/A	NA	NA	NA	NA
0688	116	04	Female	23	Negative	N/A	NA	NA	NA	NA
0689	038	05	Female	19	Positive	False	5.255144032921811	95.74468231201172	670	0
0690	069	01	Male	19	Negative	N/A	NA	NA	NA	NA
0691	011	05	Male	40	Negative	N/A	NA	NA	NA	NA
0692	051	03	Female	45	Negative	N/A	NA	NA	NA	NA
0693	089	03	Female	33	Positive	False	4.267628205128204	88.49028778076172	33	0
0694	051	03	Female	50	Positive	False	4.930555555555555	99.9715805053711	580	0
0695	086	13	Female	25	Negative	N/A	NA	NA	NA	NA
0696	049	01	Female	17	Negative	N/A	NA	NA	NA	NA
0697	076	14	Male	54	Positive	False	5.775720164609053	111.92427062988281	0	0
0698	074	03	Female	25	Negative	N/A	NA	NA	NA	NA
0699	055	10	Female	16	Negative	N/A	NA	NA	NA	NA
0700	122	06	Female	21	Negative	N/A	NA	NA	NA	NA
0701	080	04	Female	30	Positive	False	5.280155642023346	93.865203857421875	0	0
0702	114	04	Male	22	Negative	N/A	NA	NA	NA	NA
0703	036	02	Male	18	Negative	N/A	NA	NA	NA	NA
0704	121	05	Male	30	Negative	N/A	NA	NA	NA	NA
0705	013	01	Male	27	Negative	N/A	NA	NA	NA	NA
0706	092	02	Female	51	Negative	N/A	NA	NA	NA	NA
0707	087	05	Female	31	Negative	N/A	NA	NA	NA	NA
0708	113	13	Female	17	Negative	N/A	NA	NA	NA	NA
0709	082	04	Female	28	Positive	False	3.7285513361462725	101.72018432617188	14e3	0
0710	056	12	Female	23	Negative	N/A	NA	NA	NA	NA
0711	125	03	Female	20	Positive	False	1.756	7.544006824493408	0	0
0712	016	01	Female	21	Positive	False	4.879310344827585	98.92572021484375	36e3	0
0713	007	14	Male	46	Positive	False	4.832579185520363	89.0396957397461	0	0
0714	040	06	Male	48	Negative	N/A	NA	NA	NA	NA
0715	103	12	Female	43	Negative	N/A	NA	NA	NA	NA
0716	123	04	Male	47	Negative	N/A	NA	NA	NA	NA
0717	007	14	Female	60	Negative	N/A	NA	NA	NA	NA
0718	116	04	Female	23	Positive	False	4.007782101167315	84.432464599609375	23e4	0
0719	034	12	Female	20	Negative	N/A	NA	NA	NA	NA
0720	043	04	Male	40	Positive	False	4.894941634241245	118.25060272216797	1100	0
0721	093	11	Female	18	Negative	N/A	NA	NA	NA	NA
0722	050	09	Female	20	Negative	N/A	NA	NA	NA	NA
0723	041	03	Female	26	Negative	N/A	NA	NA	NA	NA
0724	026	14	Female	17	Negative	N/A	NA	NA	NA	NA
0725	067	07	Female	33	Positive	False	3.8105413105413106	97.51316833496094	31e5	0
0726	048	01	Female	19	Negative	N/A	NA	NA	NA	NA
0727	109	04	Female	30	Positive	False	5.316270566727605	90.59505462646484	1300	0
0728	004	04	Male	18	Negative	N/A	NA	NA	NA	NA
0729	076	14	Male	16	Negative	N/A	NA	NA	NA	NA
0730	121	05	Male	56	Negative	N/A	NA	NA	NA	NA
0731	076	14	Male	25	Negative	N/A	NA	NA	NA	NA
0732	078	06	Female	46	Negative	N/A	NA	NA	NA	NA
0733	106	14	Female	38	Negative	N/A	NA	NA	NA	NA
0734	059	10	Female	41	Negative	N/A	NA	NA	NA	NA
0735	021	06	Male	33	Negative	N/A	NA	NA	NA	NA
0736	068	03	Female	36	Positive	False	2.5787037037037037	98.57061004638672	1900	0
0737	051	03	Female	29	Positive	False	3.2964824120603016	17.700000762939453	1300	0
0738	047	06	Male	56	Negative	N/A	NA	NA	NA	NA
0739	041	03	Male	25	Negative	N/A	NA	NA	NA	NA
0740	103	12	Female	15	Negative	N/A	NA	NA	NA	NA
0741	102	06	Female	36	Positive	False	2.078	96.24755096435547	0	0
0742	004	04	Male	23	Negative	N/A	NA	NA	NA	NA
0743	008	11	Male	36	Negative	N/A	NA	NA	NA	NA
0744	097	10	Female	15	Negative	N/A	NA	NA	NA	NA
0745	004	04	Female	16	Negative	N/A	NA	NA	NA	NA
0746	041	03	Female	27	Negative	N/A	NA	NA	NA	NA
0747	041	03	Female	18	Negative	N/A	NA	NA	NA	NA
0748	014	13	Female	24	Negative	N/A	NA	NA	NA	NA
0749	098	05	Male	30	Positive	False	5.282415630550623	99.86145782470703	13e3	0
0750	003	07	Female	19	Negative	N/A	NA	NA	NA	NA
0751	087	05	Male	27	Negative	N/A	NA	NA	NA	NA
0752	094	09	Female	48	Positive	False	4.417695473251029	64.88336181640625	0	0
0753	042	05	Male	22	Negative	N/A	NA	NA	NA	NA
0754	099	08	Female	28	Negative	N/A	NA	NA	NA	NA
0755	017	09	Female	45	Positive	False	5.019354838709678	93.31683349609375	0	0
0756	036	02	Female	19	Negative	N/A	NA	NA	NA	NA
0757	099	08	Female	37	Negative	N/A	NA	NA	NA	NA
0758	086	13	Female	27	Positive	False	5.337096774193549	87.6071548461914	0	0
0759	096	09	Female	44	Negative	N/A	NA	NA	NA	NA
0760	115	03	Female	23	Positive	False	3.5608974358974357	27	3700	0
0761	016	01	Male	17	Negative	N/A	NA	NA	NA	NA
0762	010	12	Female	15	Negative	N/A	NA	NA	NA	NA
0763	113	13	Female	22	Negative	N/A	NA	NA	NA	NA
0764	045	13	Female	36	Positive	False	NA	NA	30	0
0765	121	05	Male	17	Negative	N/A	NA	NA	NA	NA
0766	010	12	Female	59	Negative	N/A	NA	NA	NA	NA
0767	027	05	Female	51	Negative	N/A	NA	NA	NA	NA
0768	125	03	Female	28	Negative	N/A	NA	NA	NA	NA
0769	041	03	Female	28	Positive	False	4.634615384615384	100.06029510498047	530	0
0770	075	07	Female	24	Negative	N/A	NA	NA	NA	NA
0771	027	05	Female	34	Positive	False	5.481349911190054	96.716949462890625	0	0
0772	094	09	Male	20	Negative	N/A	NA	NA	NA	NA
0773	091	05	Male	19	Negative	N/A	NA	NA	NA	NA
0774	061	11	Female	33	Positive	False	2.435960591133005	101.02072143554688	0	0
0775	035	01	Female	47	Positive	False	5.34841628959276	84.50557708740234	0	0
0776	049	01	Male	22	Negative	N/A	NA	NA	NA	NA
0777	122	06	Female	18	Negative	N/A	NA	NA	NA	NA
0778	053	03	Male	21	Negative	N/A	NA	NA	NA	NA
0779	085	14	Male	16	Negative	N/A	NA	NA	NA	NA
0780	076	14	Female	23	Negative	N/A	NA	NA	NA	NA
0781	120	11	Female	28	Negative	N/A	NA	NA	NA	NA
0782	109	04	Male	18	Negative	N/A	NA	NA	NA	NA
0783	116	04	Female	17	Negative	N/A	NA	NA	NA	NA
0784	060	05	Female	45	Negative	N/A	NA	NA	NA	NA
0785	097	10	Female	15	Negative	N/A	NA	NA	NA	NA
0786	061	11	Male	18	Negative	N/A	NA	NA	NA	NA
0787	020	03	Female	19	Negative	N/A	NA	NA	NA	NA
0788	016	01	Female	17	Negative	N/A	NA	NA	NA	NA
0789	016	01	Male	39	Positive	False	5.739224137931034	92.59259033203125	0	0
0790	091	05	Male	59	Negative	N/A	NA	NA	NA	NA
0791	058	13	Female	35	Positive	False	5.708171206225681	96.06481170654297	68e3	0
0792	098	05	Male	27	Negative	N/A	NA	NA	NA	NA
0793	113	13	Female	20	Negative	N/A	NA	NA	NA	NA
0794	035	01	Female	26	Positive	False	6.330316742081448	81.69367980957031	0	0
0795	031	08	Male	27	Negative	N/A	NA	NA	NA	NA
0796	074	03	Male	19	Negative	N/A	NA	NA	NA	NA
0797	095	14	Female	35	Positive	False	4.907131011608624	111.79940795898438	NA	0
0798	081	14	Male	35	Negative	N/A	NA	NA	NA	NA
0799	090	10	Male	52	Negative	N/A	NA	NA	NA	NA
0800	117	01	Male	16	Negative	N/A	NA	NA	NA	NA
0801	115	03	Male	19	Negative	N/A	NA	NA	NA	NA
0802	004	04	Female	41	Negative	N/A	NA	NA	NA	NA
0803	088	01	Female	26	Positive	False	6.368778280542986	108.41006469726562	62e3	0
0804	071	08	Female	36	Positive	False	NA	NA	NA	NA
0805	113	13	Female	26	Negative	N/A	NA	NA	NA	NA
0806	107	10	Female	15	Negative	N/A	NA	NA	NA	NA
0807	059	10	Male	19	Negative	N/A	NA	NA	NA	NA
0808	092	02	Female	49	Negative	N/A	NA	NA	NA	NA
0809	118	08	Male	28	Negative	N/A	NA	NA	NA	NA
0810	091	05	Female	40	Negative	N/A	NA	NA	NA	NA
0811	082	04	Male	35	Positive	False	0.8851224105461393	50.076290130615234	190	0
0812	104	09	Female	52	Positive	False	2.957074721780604	109.14579010009766	0	0
0813	074	03	Female	16	Positive	False	4.370139968895801	96.55272674560547	7500	0
0814	080	04	Female	22	Positive	False	4.536964980544747	96.9156265258789	99	0
0815	116	04	Male	31	Positive	False	2.4528832630098454	88.780487060546875	0	0
0816	036	02	Female	25	Positive	False	4.3931623931623935	98.37745666503906	5e5	0
0817	026	14	Male	26	Negative	N/A	NA	NA	NA	NA
0818	105	08	Male	23	Negative	N/A	NA	NA	NA	NA
0819	029	07	Female	21	Positive	False	3.022792022792023	93.54838562011719	0	0
0820	098	05	Male	18	Negative	N/A	NA	NA	NA	NA
0821	063	02	Male	28	Negative	N/A	NA	NA	NA	NA
0822	083	09	Female	49	Negative	N/A	NA	NA	NA	NA
0823	011	05	Female	36	Negative	N/A	NA	NA	NA	NA
0824	116	04	Female	34	Positive	False	1.6403013182674198	100.03062438964844	0	0
0825	053	03	Male	16	Negative	N/A	NA	NA	NA	NA
0827	012	11	Female	16	Negative	N/A	NA	NA	NA	NA
0828	068	03	Male	26	Negative	N/A	NA	NA	NA	NA
0829	010	12	Male	25	Negative	N/A	NA	NA	NA	NA
0830	027	05	Female	34	Positive	False	4.602131438721138	98.84683990478516	4100	0
0831	068	03	Male	30	Negative	N/A	NA	NA	NA	NA
0832	034	12	Female	18	Negative	N/A	NA	NA	NA	NA
0833	066	10	Female	28	Positive	False	2.005025125628141	96.9816665649414	0	0
0834	077	02	Male	21	Negative	N/A	NA	NA	NA	NA
0835	062	04	Male	54	Positive	False	5.381322957198443	102.70430755615234	4e5	0
0836	116	04	Female	45	Negative	N/A	NA	NA	NA	NA
0837	106	14	Male	19	Negative	N/A	NA	NA	NA	NA
0838	105	08	Male	18	Negative	N/A	NA	NA	NA	NA
0839	077	02	Male	28	Negative	N/A	NA	NA	NA	NA
0840	080	04	Male	29	Negative	N/A	NA	NA	NA	NA
0841	079	02	Male	27	Positive	False	0.9080996884735202	18.399999618530273	0	0
0842	003	07	Female	40	Negative	N/A	NA	NA	NA	NA
0843	035	01	Male	18	Negative	N/A	NA	NA	NA	NA
0844	019	03	Female	27	Negative	N/A	NA	NA	NA	NA
0845	097	10	Female	32	Negative	N/A	NA	NA	NA	NA
0846	058	13	Female	46	Negative	N/A	NA	NA	NA	NA
0847	046	05	Male	27	Positive	False	5.344582593250444	96.39824676513672	26e3	0
0848	118	08	Female	58	Negative	N/A	NA	NA	NA	NA
0849	014	13	Female	48	Positive	False	1.4314641744548287	4.809725284576416	32e3	1
0850	022	01	Male	48	Negative	N/A	NA	NA	NA	NA
0851	117	01	Male	28	Negative	N/A	NA	NA	NA	NA
0852	083	09	Male	23	Negative	N/A	NA	NA	NA	NA
0853	089	03	Female	50	Positive	False	3.7854938271604937	106.38491821289062	0	0
0854	022	01	Female	39	Positive	False	4.868778280542987	88.36104583740234	12e4	0
0855	043	04	Female	32	Positive	False	2.894514767932489	95.2153091430664	58e4	0
0856	040	06	Female	50	Negative	N/A	NA	NA	NA	NA
0857	081	14	Female	41	Negative	N/A	NA	NA	NA	NA
0858	066	10	Female	59	Negative	N/A	NA	NA	NA	NA
0859	048	01	Male	34	Negative	N/A	NA	NA	NA	NA
0860	030	04	Female	19	Negative	N/A	NA	NA	NA	NA
0861	076	14	Female	42	Negative	N/A	NA	NA	NA	NA
0862	099	08	Male	16	Negative	N/A	NA	NA	NA	NA
0863	122	06	Female	23	Negative	N/A	NA	NA	NA	NA
0864	075	07	Female	37	Positive	False	3.1723646723646723	100.06236267089844	490	0
0865	022	01	Female	17	Positive	True	NA	NA	NA	1
0866	001	11	Female	58	Positive	False	6.1787330316742075	109.09365844726562	0	0
0867	019	03	Male	33	Positive	False	4.580128205128205	105.38761138916016	9300	0
0868	029	07	Male	17	Negative	N/A	NA	NA	NA	NA
0869	057	03	Male	35	Negative	N/A	NA	NA	NA	NA
0870	018	09	Female	28	Negative	N/A	NA	NA	NA	NA
0871	105	08	Female	60	Negative	N/A	NA	NA	NA	NA
0872	076	14	Male	28	Positive	False	2.1326699834162524	12.729391098022461	33e3	1
0873	008	11	Male	25	Negative	N/A	NA	NA	NA	NA
0874	022	01	Female	16	Negative	N/A	NA	NA	NA	NA
0875	091	05	Male	24	Negative	N/A	NA	NA	NA	NA
0876	044	08	Male	17	Negative	N/A	NA	NA	NA	NA
0877	014	13	Female	17	Negative	N/A	NA	NA	NA	NA
0878	117	01	Male	19	Negative	N/A	NA	NA	NA	NA
0879	018	09	Male	31	Positive	False	3.611290322580645	76.24839782714844	0	0
0880	088	01	Female	51	Positive	False	3.97737556561086	101.69278717041016	0	0
0881	094	09	Male	23	Negative	N/A	NA	NA	NA	NA
0882	120	11	Female	16	Negative	N/A	NA	NA	NA	NA
0883	116	04	Male	27	Negative	N/A	NA	NA	NA	NA
0884	095	14	Male	24	Negative	N/A	NA	NA	NA	NA
0885	115	03	Male	44	Positive	False	1.4271457085828343	105.37303924560547	26	0
0886	113	13	Male	55	Positive	False	4.841935483870968	99.9264144897461	0	0
0887	112	07	Male	19	Negative	N/A	NA	NA	NA	NA
0888	020	03	Male	26	Negative	N/A	NA	NA	NA	NA
0889	084	14	Male	22	Negative	N/A	NA	NA	NA	NA
0890	036	02	Male	23	Negative	N/A	NA	NA	NA	NA
0891	043	04	Female	43	Positive	False	2.9845288326300983	52.66543960571289	16e4	0
0892	092	02	Male	19	Negative	N/A	NA	NA	NA	NA
0893	085	14	Female	54	Positive	False	6.617647058823529	111.64069366455078	26e3	0
0894	104	09	Female	56	Negative	N/A	NA	NA	NA	NA
0895	067	07	Female	54	Negative	N/A	NA	NA	NA	NA
0896	093	11	Female	42	Negative	N/A	NA	NA	NA	NA
0897	011	05	Male	24	Negative	N/A	NA	NA	NA	NA
0898	121	05	Female	44	Positive	False	2.4209591474245116	117.96945190429688	0	0
0899	076	14	Female	25	Negative	N/A	NA	NA	NA	NA
0900	087	05	Male	16	Negative	N/A	NA	NA	NA	NA
0901	087	05	Male	33	Positive	False	3.9856915739268683	87.45996856689453	0	0
0902	107	10	Female	39	Positive	False	4.817901234567901	101.54744720458984	0	0
0903	020	03	Male	22	Negative	N/A	NA	NA	NA	NA
0904	052	07	Female	16	Negative	N/A	NA	NA	NA	NA
0905	074	03	Female	16	Negative	N/A	NA	NA	NA	NA
0906	020	03	Male	36	Negative	N/A	NA	NA	NA	NA
0907	013	01	Female	52	Negative	N/A	NA	NA	NA	NA
0908	046	05	Female	35	Positive	False	4.683870967741935	105.82830810546875	9700	0
0909	029	07	Male	21	Negative	N/A	NA	NA	NA	NA
0910	030	04	Female	20	Negative	N/A	NA	NA	NA	NA
0911	114	04	Male	17	Negative	N/A	NA	NA	NA	NA
0912	001	11	Female	38	Positive	False	5.815085158150852	100	NA	0
0913	012	11	Male	20	Negative	N/A	NA	NA	NA	NA
0914	002	06	Female	17	Negative	N/A	NA	NA	NA	NA
0915	064	12	Male	29	Positive	False	4.216931216931217	101.18505096435547	14e4	0
0916	109	04	Male	21	Negative	N/A	NA	NA	NA	NA
0917	004	04	Female	32	Positive	False	5.586419753086419	107.47093200683594	15e3	0
0918	051	03	Female	15	Positive	False	0.7604790419161677	10.493476867675781	52e3	1
0919	093	11	Female	16	Negative	N/A	NA	NA	NA	NA
0920	013	01	Male	17	Negative	N/A	NA	NA	NA	NA
0921	067	07	Female	39	Negative	N/A	NA	NA	NA	NA
0922	119	10	Female	48	Negative	N/A	NA	NA	NA	NA
0923	124	06	Female	19	Negative	N/A	NA	NA	NA	NA
0924	091	05	Female	37	Positive	False	3.4053497942386834	100.08081817626953	0	0
0925	067	07	Male	21	Negative	N/A	NA	NA	NA	NA
0926	067	07	Female	15	Negative	N/A	NA	NA	NA	NA
0927	107	10	Female	39	Negative	N/A	NA	NA	NA	NA
0928	045	13	Male	15	Negative	N/A	NA	NA	NA	NA
0929	001	11	Male	21	Negative	N/A	NA	NA	NA	NA
0930	080	04	Male	31	Negative	N/A	NA	NA	NA	NA
0931	080	04	Male	52	Negative	N/A	NA	NA	NA	NA
0932	112	07	Male	28	Negative	N/A	NA	NA	NA	NA
0933	117	01	Female	21	Negative	N/A	NA	NA	NA	NA
0934	103	12	Female	50	Positive	False	4.466931216931217	96.19047546386719	0	0
0935	001	11	Female	17	Negative	N/A	NA	NA	NA	NA
0936	096	09	Female	59	Negative	N/A	NA	NA	NA	NA
0937	038	05	Male	32	Negative	N/A	NA	NA	NA	NA
0938	105	08	Female	27	Positive	False	3.560530679933665	105.29020690917969	1800	0
0939	044	08	Female	42	Positive	False	4.512437810945274	94.90409088134766	58e3	0
0940	004	04	Female	39	Positive	False	2.77	96.29948425292969	0	0
0941	056	12	Female	22	Positive	False	4.211640211640212	87.447479248046875	3400	0
0942	075	07	Female	42	Negative	N/A	NA	NA	NA	NA
0943	115	03	Male	54	Negative	N/A	NA	NA	NA	NA
0944	003	07	Male	16	Negative	N/A	NA	NA	NA	NA
0945	096	09	Female	36	Negative	N/A	NA	NA	NA	NA
0946	033	09	Female	37	Positive	False	2.3338709677419356	94.37944793701172	0	0
0947	074	03	Female	26	Negative	N/A	NA	NA	NA	NA
0948	112	07	Female	29	Negative	N/A	NA	NA	NA	NA
0949	063	02	Female	49	Negative	N/A	NA	NA	NA	NA
0950	018	09	Male	19	Negative	N/A	NA	NA	NA	NA
0951	100	12	Male	22	Negative	N/A	NA	NA	NA	NA
0952	119	10	Female	18	Negative	N/A	NA	NA	NA	NA
0953	117	01	Male	29	Negative	N/A	NA	NA	NA	NA
0954	099	08	Male	57	Negative	N/A	NA	NA	NA	NA
0955	051	03	Female	30	Positive	False	5.19430485762144	103.57852935791016	21e3	0
0956	027	05	Female	46	Positive	False	5.656451612903226	89.13043212890625	2100	0
0957	100	12	Male	37	Negative	N/A	NA	NA	NA	NA
0958	110	11	Female	43	Negative	N/A	NA	NA	NA	NA
0959	104	09	Female	50	Negative	N/A	NA	NA	NA	NA
0960	035	01	Female	17	Negative	N/A	NA	NA	NA	NA
0961	037	14	Male	30	Negative	N/A	NA	NA	NA	NA
0962	111	12	Male	18	Negative	N/A	NA	NA	NA	NA
0963	095	14	Female	58	Positive	False	4.640086206896552	99.97538757324219	0	0
0964	067	07	Female	43	Positive	False	4.800731261425959	100	0	0
0965	073	07	Female	18	Negative	N/A	NA	NA	NA	NA
0966	069	01	Female	41	Negative	N/A	NA	NA	NA	NA
0967	118	08	Male	16	Negative	N/A	NA	NA	NA	NA
0968	080	04	Male	23	Negative	N/A	NA	NA	NA	NA
0969	125	03	Female	27	Positive	False	5.241206030150754	121.07462310791016	13e4	0
0970	041	03	Female	23	Negative	N/A	NA	NA	NA	NA
0971	108	04	Female	54	Positive	False	4.594149908592321	105.83012390136719	0	0
0972	098	05	Male	58	Negative	N/A	NA	NA	NA	NA
0973	049	01	Female	24	Negative	N/A	NA	NA	NA	NA
0974	002	06	Male	26	Negative	N/A	NA	NA	NA	NA
0975	001	11	Female	18	Negative	N/A	NA	NA	NA	NA
0976	011	05	Female	50	Positive	False	2.267489711934157	102.6189193725586	0	0
0977	004	04	Female	48	Negative	N/A	NA	NA	NA	NA
0978	079	02	Female	16	Negative	N/A	NA	NA	NA	NA
0979	062	04	Female	17	Negative	N/A	NA	NA	NA	NA
0980	110	11	Male	56	Negative	N/A	NA	NA	NA	NA
0981	110	11	Female	55	Negative	N/A	NA	NA	NA	NA
0982	016	01	Female	20	Negative	N/A	NA	NA	NA	NA
0983	073	07	Female	23	Positive	False	4.39966832504146	90.4608154296875	23e3	0
0984	050	09	Female	50	Negative	N/A	NA	NA	NA	NA
0985	029	07	Female	25	Positive	False	1.2881619937694704	106.98896789550781	0	0
0986	115	03	Female	49	Negative	N/A	NA	NA	NA	NA
0987	085	14	Male	47	Negative	N/A	NA	NA	NA	NA
0988	090	10	Male	19	Negative	N/A	NA	NA	NA	NA
0989	062	04	Female	17	Negative	N/A	NA	NA	NA	NA
0990	040	06	Female	35	Positive	False	5.563071297989031	89.10572814941406	0	0
0991	067	07	Female	41	Positive	False	4.570480928689884	35.70000076293945	0	0
0992	004	04	Female	18	Negative	N/A	NA	NA	NA	NA
0993	090	10	Male	16	Negative	N/A	NA	NA	NA	NA
0994	076	14	Male	16	Negative	N/A	NA	NA	NA	NA
0995	103	12	Female	24	Negative	N/A	NA	NA	NA	NA
0996	025	02	Male	16	Negative	N/A	NA	NA	NA	NA
0997	123	04	Female	18	Negative	N/A	NA	NA	NA	NA
0998	083	09	Female	39	Positive	False	5.697530864197531	97.20733642578125	12e3	0
0999	098	05	Female	43	Negative	N/A	NA	NA	NA	NA
1000	081	14	Female	50	Positive	False	1.3126177024482109	94.973388671875	0	0
1001	091	05	Male	16	Negative	N/A	NA	NA	NA	NA
1002	059	10	Male	21	Negative	N/A	NA	NA	NA	NA
1003	065	01	Male	16	Negative	N/A	NA	NA	NA	NA
1004	050	09	Female	37	Negative	N/A	NA	NA	NA	NA
1005	044	08	Female	48	Negative	N/A	NA	NA	NA	NA
1006	110	11	Female	44	Positive	False	3.5591133004926108	89.7372055053711	0	0
1007	004	04	Male	20	Negative	N/A	NA	NA	NA	NA
1008	090	10	Female	17	Negative	N/A	NA	NA	NA	NA
1009	045	13	Female	23	Negative	N/A	NA	NA	NA	NA
1010	075	07	Female	17	Negative	N/A	NA	NA	NA	NA
1011	066	10	Male	44	Negative	N/A	NA	NA	NA	NA
1012	035	01	Female	52	Positive	False	3.0746606334841626	98.92879486083984	0	0
1013	019	03	Female	18	Negative	N/A	NA	NA	NA	NA
1014	108	04	Male	48	Negative	N/A	NA	NA	NA	NA
1015	061	11	Female	52	Positive	False	3.6527093596059115	100.09262084960938	0	0
1016	059	10	Male	23	Negative	N/A	NA	NA	NA	NA
1017	098	05	Female	28	Positive	False	5.116057233704293	88.8414306640625	2900	0
1018	012	11	Male	19	Negative	N/A	NA	NA	NA	NA
1019	120	11	Male	30	Negative	N/A	NA	NA	NA	NA
1020	076	14	Male	26	Negative	N/A	NA	NA	NA	NA
1021	042	05	Female	25	Negative	N/A	NA	NA	NA	NA
1022	079	02	Male	19	Negative	N/A	NA	NA	NA	NA
1023	114	04	Female	44	Positive	False	5.767317939609237	102.23497772216797	0	0
1024	001	11	Female	15	Negative	N/A	NA	NA	NA	NA
1025	084	14	Female	26	Negative	N/A	NA	NA	NA	NA
1026	095	14	Female	18	Negative	N/A	NA	NA	NA	NA
1027	015	11	Female	28	Positive	False	3.6143079315707616	120.76436614990234	980	0
1028	045	13	Female	59	Negative	N/A	NA	NA	NA	NA
1029	113	13	Male	16	Positive	False	3.201005025125628	110.2340087890625	4900	0
1030	077	02	Female	15	Negative	N/A	NA	NA	NA	NA
1031	107	10	Female	46	Negative	N/A	NA	NA	NA	NA
1032	046	05	Female	56	Positive	False	4.820603907637656	97.750701904296875	0	0
1033	057	03	Male	21	Negative	N/A	NA	NA	NA	NA
1034	054	13	Female	46	Negative	N/A	NA	NA	NA	NA
1035	028	08	Female	52	Negative	N/A	NA	NA	NA	NA
1036	026	14	Female	18	Negative	N/A	NA	NA	NA	NA
1037	041	03	Female	25	Negative	N/A	NA	NA	NA	NA
1038	096	09	Female	26	Positive	False	0.31152647975077885	23.267473220825195	0	0
1039	032	09	Male	16	Negative	N/A	NA	NA	NA	NA
1040	052	07	Female	36	Positive	False	2.1838709677419357	5.724971294403076	0	0
1041	038	05	Female	17	Negative	N/A	NA	NA	NA	NA
1042	028	08	Male	16	Negative	N/A	NA	NA	NA	NA
1043	106	14	Male	29	Negative	N/A	NA	NA	NA	NA
1044	074	03	Female	38	Positive	False	4.217729393468119	93.47078704833984	83e3	0
1045	026	14	Female	16	Negative	N/A	NA	NA	NA	NA
1046	065	01	Female	15	Negative	N/A	NA	NA	NA	NA
1047	035	01	Male	46	Negative	N/A	NA	NA	NA	NA
1048	062	04	Female	50	Negative	N/A	NA	NA	NA	NA
1049	014	13	Female	26	Negative	N/A	NA	NA	NA	NA
1050	096	09	Male	35	Negative	N/A	NA	NA	NA	NA
1051	111	12	Female	54	Negative	N/A	NA	NA	NA	NA
1052	017	09	Female	36	Negative	N/A	NA	NA	NA	NA
1053	004	04	Female	53	Negative	N/A	NA	NA	NA	NA
1054	081	14	Female	21	Positive	False	4.479638009049774	99.167694091796875	990	0
1055	083	09	Male	60	Positive	False	4.492845786963434	91.537811279296875	260	0
1056	024	02	Female	45	Negative	N/A	NA	NA	NA	NA
1057	080	04	Female	16	Negative	N/A	NA	NA	NA	NA
1058	032	09	Male	23	Negative	N/A	NA	NA	NA	NA
1059	063	02	Male	28	Negative	N/A	NA	NA	NA	NA
1060	066	10	Female	24	Negative	N/A	NA	NA	NA	NA
1061	039	13	Male	20	Negative	N/A	NA	NA	NA	NA
1062	083	09	Female	16	Negative	N/A	NA	NA	NA	NA
1063	108	04	Female	27	Positive	False	0.7906574394463669	6.3971991539001465	11e3	1
1064	031	08	Male	15	Negative	N/A	NA	NA	NA	NA
1065	042	05	Male	59	Positive	False	4.8108108108108105	99.06542205810547	9e3	0
1066	074	03	Male	31	Negative	N/A	NA	NA	NA	NA
1067	022	01	Male	25	Negative	N/A	NA	NA	NA	NA
1068	124	06	Female	45	Negative	N/A	NA	NA	NA	NA
1069	056	12	Male	27	Negative	N/A	NA	NA	NA	NA
1070	004	04	Female	42	Positive	False	2.8209876543209877	98.96357727050781	0	0
1071	014	13	Male	15	Negative	N/A	NA	NA	NA	NA
1072	076	14	Male	17	Negative	N/A	NA	NA	NA	NA
1073	011	05	Female	23	Positive	False	4.562798092209857	104.20925903320312	500	0
1074	020	03	Female	31	Positive	False	3.439814814814815	99.91436004638672	0	0
1075	059	10	Female	44	Positive	False	3.533437013996889	98.46895599365234	0	0
1076	062	04	Male	16	Negative	N/A	NA	NA	NA	NA
1077	038	05	Male	32	Negative	N/A	NA	NA	NA	NA
1078	025	02	Female	34	Positive	False	3.5071225071225074	98.80952453613281	0	0
1079	010	12	Female	21	Negative	N/A	NA	NA	NA	NA
1080	072	06	Female	41	Positive	False	3.4838255977496484	87.34778594970703	12e4	0
1081	055	10	Male	20	Negative	N/A	NA	NA	NA	NA
1082	076	14	Female	30	Positive	False	4.6820349761526225	97.2590103149414	8300	0
1083	011	05	Female	19	Negative	N/A	NA	NA	NA	NA
1084	123	04	Female	55	Positive	False	5.469835466179159	98.835174560546875	0	0
1085	025	02	Female	17	Negative	N/A	NA	NA	NA	NA
1086	051	03	Female	29	Negative	N/A	NA	NA	NA	NA
1087	098	05	Female	42	Negative	N/A	NA	NA	NA	NA
1088	087	05	Male	56	Negative	N/A	NA	NA	NA	NA
1089	072	06	Male	21	Negative	N/A	NA	NA	NA	NA
1090	114	04	Female	29	Negative	N/A	NA	NA	NA	NA
1091	051	03	Male	38	Positive	False	4.103395061728395	104.58393859863281	74	0
1092	039	13	Female	55	Negative	N/A	NA	NA	NA	NA
1093	096	09	Female	26	Negative	N/A	NA	NA	NA	NA
1094	009	13	Female	23	Negative	N/A	NA	NA	NA	NA
1095	002	06	Female	33	Negative	N/A	NA	NA	NA	NA
1096	036	02	Female	28	Negative	N/A	NA	NA	NA	NA
1097	060	05	Male	19	Negative	N/A	NA	NA	NA	NA
1098	092	02	Female	15	Negative	N/A	NA	NA	NA	NA
1099	060	05	Male	20	Negative	N/A	NA	NA	NA	NA
1100	052	07	Male	43	Positive	False	4.800995024875622	27.600000381469727	1600	0
1101	080	04	Female	58	Positive	False	NA	NA	NA	NA
1102	085	14	Male	22	Negative	N/A	NA	NA	NA	NA
1103	037	14	Male	16	Negative	N/A	NA	NA	NA	NA
1104	003	07	Male	24	Negative	N/A	NA	NA	NA	NA
1105	106	14	Female	24	Negative	N/A	NA	NA	NA	NA
1106	012	11	Female	22	Negative	N/A	NA	NA	NA	NA
1107	056	12	Female	22	Negative	N/A	NA	NA	NA	NA
1108	101	10	Male	30	Negative	N/A	NA	NA	NA	NA
1109	037	14	Male	56	Positive	False	5.9321266968325785	104.86187744140625	62e3	0
1110	065	01	Female	22	Negative	N/A	NA	NA	NA	NA
1111	027	05	Female	23	Negative	N/A	NA	NA	NA	NA
1112	053	03	Male	21	Negative	N/A	NA	NA	NA	NA
1113	122	06	Female	25	Negative	N/A	NA	NA	NA	NA
1114	110	11	Male	41	Negative	N/A	NA	NA	NA	NA
1115	041	03	Female	53	Negative	N/A	NA	NA	NA	NA
1116	122	06	Female	31	Positive	False	5.429616087751371	99.87816619873047	4600	0
1117	037	14	Female	41	Positive	False	4.907327586206897	102.25767517089844	0	0
1118	100	12	Male	28	Negative	N/A	NA	NA	NA	NA
1119	116	04	Female	16	Negative	N/A	NA	NA	NA	NA
1120	052	07	Female	56	Negative	N/A	NA	NA	NA	NA
1121	050	09	Female	15	Negative	N/A	NA	NA	NA	NA
1122	012	11	Male	25	Negative	N/A	NA	NA	NA	NA
1123	008	11	Female	56	Positive	False	6.329741379310344	110.4970703125	150	0
1124	070	11	Female	22	Positive	False	4.292328042328043	100.02936553955078	9800	0
1125	066	10	Male	15	Negative	N/A	NA	NA	NA	NA
1126	055	10	Female	24	Positive	False	3.5016025641025643	104.0638198852539	2800	0
1127	064	12	Male	34	Positive	False	4.718253968253968	87.4288558959961	870	0
1128	033	09	Male	48	Negative	N/A	NA	NA	NA	NA
1129	045	13	Male	19	Negative	N/A	NA	NA	NA	NA
1130	041	03	Female	47	Negative	N/A	NA	NA	NA	NA
1132	004	04	Male	45	Negative	N/A	NA	NA	NA	NA
1133	037	14	Male	18	Negative	N/A	NA	NA	NA	NA
1134	099	08	Male	18	Negative	N/A	NA	NA	NA	NA
1135	087	05	Female	49	Negative	N/A	NA	NA	NA	NA
1136	040	06	Male	28	Negative	N/A	NA	NA	NA	NA
1137	083	09	Female	33	Negative	N/A	NA	NA	NA	NA
1138	104	09	Female	58	Negative	N/A	NA	NA	NA	NA
1139	065	01	Male	26	Negative	N/A	NA	NA	NA	NA
1140	028	08	Male	19	Negative	N/A	NA	NA	NA	NA
1141	059	10	Male	25	Negative	N/A	NA	NA	NA	NA
1142	068	03	Female	45	Negative	N/A	NA	NA	NA	NA
1143	098	05	Female	40	Positive	False	4.182948490230906	102.85374450683594	0	0
1144	107	10	Male	50	Negative	N/A	NA	NA	NA	NA
1145	028	08	Female	21	Negative	N/A	NA	NA	NA	NA
1146	118	08	Male	19	Negative	N/A	NA	NA	NA	NA
1147	020	03	Female	23	Negative	N/A	NA	NA	NA	NA
1148	088	01	Male	19	Negative	N/A	NA	NA	NA	NA
1149	055	10	Female	18	Negative	N/A	NA	NA	NA	NA
1150	055	10	Female	45	Positive	False	4.708542713567839	84.636444091796875	0	0
1151	104	09	Female	50	Positive	False	4.5643879173290935	96.0943832397461	0	0
1152	012	11	Female	52	Negative	N/A	NA	NA	NA	NA
1153	037	14	Male	27	Negative	N/A	NA	NA	NA	NA
1154	068	03	Male	32	Negative	N/A	NA	NA	NA	NA
1155	125	03	Male	32	Negative	N/A	NA	NA	NA	NA
1156	019	03	Female	52	Negative	N/A	NA	NA	NA	NA
1157	094	09	Female	48	Negative	N/A	NA	NA	NA	NA
1158	084	14	Male	24	Negative	N/A	NA	NA	NA	NA
1159	068	03	Male	19	Negative	N/A	NA	NA	NA	NA
1160	117	01	Male	45	Negative	N/A	NA	NA	NA	NA
1161	068	03	Male	19	Negative	N/A	NA	NA	NA	NA
1162	096	09	Female	19	Negative	N/A	NA	NA	NA	NA
1163	093	11	Male	25	Negative	N/A	NA	NA	NA	NA
1164	044	08	Female	55	Negative	N/A	NA	NA	NA	NA
1165	034	12	Female	52	Negative	N/A	NA	NA	NA	NA
1166	121	05	Female	15	Negative	N/A	NA	NA	NA	NA
1167	007	14	Female	59	Negative	N/A	NA	NA	NA	NA
1168	063	02	Male	19	Negative	N/A	NA	NA	NA	NA
1169	014	13	Female	29	Negative	N/A	NA	NA	NA	NA
1170	032	09	Female	36	Positive	False	5.365896980461812	91.38809967041016	0	0
1171	072	06	Male	21	Negative	N/A	NA	NA	NA	NA
1172	115	03	Male	18	Negative	N/A	NA	NA	NA	NA
1173	067	07	Male	48	Negative	N/A	NA	NA	NA	NA
1174	124	06	Female	19	Negative	N/A	NA	NA	NA	NA
1175	060	05	Male	20	Negative	N/A	NA	NA	NA	NA
1176	107	10	Female	16	Negative	N/A	NA	NA	NA	NA
1177	014	13	Male	23	Negative	N/A	NA	NA	NA	NA
1178	056	12	Male	28	Negative	N/A	NA	NA	NA	NA
1179	008	11	Female	22	Positive	False	4.329741379310344	101.29013061523438	2200	0
1180	070	11	Male	22	Negative	N/A	NA	NA	NA	NA
1181	108	04	Female	60	Negative	N/A	NA	NA	NA	NA
1182	106	14	Male	22	Negative	N/A	NA	NA	NA	NA
1183	055	10	Female	35	Negative	N/A	NA	NA	NA	NA
1184	061	11	Female	17	Negative	N/A	NA	NA	NA	NA
1185	019	03	Female	17	Negative	N/A	NA	NA	NA	NA
1186	029	07	Male	24	Negative	N/A	NA	NA	NA	NA
1187	106	14	Female	24	Positive	False	0.7250470809792844	5.886499881744385	28e4	1
1188	085	14	Female	41	Negative	N/A	NA	NA	NA	NA
1189	037	14	Female	19	Negative	N/A	NA	NA	NA	NA
1190	054	13	Female	43	Positive	False	4.0310786106032905	102.40560150146484	0	0
1191	046	05	Male	52	Negative	N/A	NA	NA	NA	NA
1192	033	09	Female	37	Positive	False	5.406995230524642	103.01507568359375	0	0
1193	028	08	Female	55	Positive	False	4.716951788491446	101.8015365600586	7200	0
1194	011	05	Female	31	Negative	N/A	NA	NA	NA	NA
1195	051	03	Female	16	Negative	N/A	NA	NA	NA	NA
1196	108	04	Female	19	Negative	N/A	NA	NA	NA	NA
1197	057	03	Male	18	Negative	N/A	NA	NA	NA	NA
1198	107	10	Female	22	Positive	False	4.063271604938271	94.11302947998047	36e4	0
1199	028	08	Male	27	Negative	N/A	NA	NA	NA	NA
1200	046	05	Female	23	Positive	False	5.1900532859680295	105.89575958251953	4800	0
1201	101	10	Male	30	Negative	N/A	NA	NA	NA	NA
1202	064	12	Female	30	Positive	False	4.362433862433862	102.1791763305664	1500	0
1203	048	01	Female	42	Positive	False	3.6745689655172415	102.38023376464844	0	0
1204	087	05	Female	29	Positive	False	4.991769547325103	100	1500	0
1205	117	01	Male	17	Negative	N/A	NA	NA	NA	NA
1206	054	13	Female	18	Negative	N/A	NA	NA	NA	NA
1207	051	03	Male	26	Positive	False	4.917922948073702	98.59075164794922	39e3	0
1208	068	03	Female	53	Positive	False	5.425460636515913	100.08736419677734	37e4	0
1209	083	09	Female	26	Positive	False	5.51440329218107	96.08294677734375	880	0
1210	069	01	Male	32	Negative	N/A	NA	NA	NA	NA
1211	031	08	Female	53	Positive	False	2.7729393468118193	99.9736099243164	0	0
1212	073	07	Female	44	Positive	False	4.865671641791045	97.5166015625	770	0
1213	061	11	Female	19	Negative	N/A	NA	NA	NA	NA
1214	095	14	Male	22	Negative	N/A	NA	NA	NA	NA
1215	043	04	Female	36	Positive	False	2.332179930795848	98.57550048828125	97	0
1216	076	14	Female	39	Positive	False	4.627980922098569	103.7244873046875	37e3	0
1217	074	03	Male	17	Negative	N/A	NA	NA	NA	NA
1218	106	14	Male	33	Positive	False	6.068965517241379	102.30652618408203	21e3	0
1219	022	01	Female	21	Negative	N/A	NA	NA	NA	NA
1220	114	04	Male	19	Negative	N/A	NA	NA	NA	NA
1221	076	14	Male	44	Positive	False	5.746913580246914	104.979736328125	12e5	0
1222	070	11	Female	37	Negative	N/A	NA	NA	NA	NA
1223	009	13	Female	51	Negative	N/A	NA	NA	NA	NA
1224	004	04	Female	59	Positive	False	3.686357243319269	99.941864013671875	0	0
1225	054	13	Male	17	Negative	N/A	NA	NA	NA	NA
1226	116	04	Female	17	Negative	N/A	NA	NA	NA	NA
1227	050	09	Female	36	Negative	N/A	NA	NA	NA	NA
1228	038	05	Female	20	Negative	N/A	NA	NA	NA	NA
1229	034	12	Female	22	Negative	N/A	NA	NA	NA	NA
1230	044	08	Male	24	Negative	N/A	NA	NA	NA	NA
1231	117	01	Male	26	Negative	N/A	NA	NA	NA	NA
1232	020	03	Female	27	Negative	N/A	NA	NA	NA	NA
1233	045	13	Male	16	Negative	N/A	NA	NA	NA	NA
1234	046	05	Female	30	Positive	False	5.0639431616341035	96.87102508544922	460	0
1235	091	05	Female	16	Negative	N/A	NA	NA	NA	NA
1236	015	11	Female	42	Negative	N/A	NA	NA	NA	NA
1237	077	02	Male	59	Negative	N/A	NA	NA	NA	NA
1238	031	08	Male	58	Negative	N/A	NA	NA	NA	NA
1239	023	03	Male	28	Negative	N/A	NA	NA	NA	NA
1240	064	12	Female	41	Negative	N/A	NA	NA	NA	NA
1241	028	08	Female	25	Positive	False	2.3448275862068964	8.45228099822998	3300	1
1242	110	11	Female	43	Negative	N/A	NA	NA	NA	NA
1243	014	13	Female	29	Positive	False	4.170940170940171	99.97147369384766	18e4	0
1244	114	04	Female	17	Negative	N/A	NA	NA	NA	NA
1245	043	04	Male	41	Positive	False	2.817158931082982	95.79386901855469	22	0
1246	095	14	Male	39	Positive	False	4.267241379310344	94.888824462890625	0	0
1247	051	03	Female	16	Negative	N/A	NA	NA	NA	NA
1248	030	04	Male	22	Negative	N/A	NA	NA	NA	NA
1249	047	06	Female	38	Negative	N/A	NA	NA	NA	NA
1250	070	11	Female	56	Negative	N/A	NA	NA	NA	NA
1251	091	05	Female	19	Negative	N/A	NA	NA	NA	NA
1252	065	01	Female	27	Negative	N/A	NA	NA	NA	NA
1253	049	01	Female	34	Positive	False	4.5610859728506785	99.20814514160156	2100	0
1254	057	03	Female	36	Negative	N/A	NA	NA	NA	NA
1255	033	09	Female	20	Negative	N/A	NA	NA	NA	NA
1256	109	04	Female	37	Positive	False	2.7524613220815755	96.75856018066406	0	0
1257	068	03	Male	40	Positive	False	3.398148148148148	95.6166000366211	37e4	0
1258	026	14	Female	32	Positive	False	4.779014308426072	98.56156158447266	880	0
1259	068	03	Female	18	Negative	N/A	NA	NA	NA	NA
1260	036	02	Male	29	Positive	False	5.257769652650822	105.19556427001953	6e4	0
1261	055	10	Female	15	Negative	N/A	NA	NA	NA	NA
1262	055	10	Female	29	Negative	N/A	NA	NA	NA	NA
1263	110	11	Male	24	Negative	N/A	NA	NA	NA	NA
1264	083	09	Male	17	Negative	N/A	NA	NA	NA	NA
1265	004	04	Female	45	Positive	False	5.480544747081712	100.96969604492188	0	0
1266	066	10	Female	52	Negative	N/A	NA	NA	NA	NA
1267	107	10	Female	48	Negative	N/A	NA	NA	NA	NA
1268	044	08	Male	48	Positive	False	4.24212271973466	57.10081100463867	42e4	0
1269	053	03	Female	23	Negative	N/A	NA	NA	NA	NA
1270	034	12	Male	52	Negative	N/A	NA	NA	NA	NA
1271	074	03	Female	48	Positive	False	1.852	97.49381256103516	0	0
1272	090	10	Male	18	Negative	N/A	NA	NA	NA	NA
1273	097	10	Male	19	Negative	N/A	NA	NA	NA	NA
1274	049	01	Female	23	Negative	N/A	NA	NA	NA	NA
1275	125	03	Male	33	Negative	N/A	NA	NA	NA	NA
1276	104	09	Female	25	Positive	False	3.792181069958848	13.100000381469727	0	0
1277	063	02	Female	22	Positive	False	4.458064516129032	102.68336486816406	48e4	0
1278	071	08	Female	46	Positive	False	3.33167495854063	99.91863250732422	0	0
1279	025	02	Male	30	Positive	False	5	100.02803802490234	97e3	0
1280	033	09	Male	24	Negative	N/A	NA	NA	NA	NA
1281	045	13	Female	46	Positive	False	2.1239316239316244	101.20552825927734	0	0
1282	016	01	Female	22	Negative	N/A	NA	NA	NA	NA
1283	017	09	Female	45	Positive	False	2.2322580645161287	98.41986083984375	0	0
1284	026	14	Female	20	Negative	N/A	NA	NA	NA	NA
1285	125	03	Female	44	Negative	N/A	NA	NA	NA	NA
1286	079	02	Female	44	Negative	N/A	NA	NA	NA	NA
1287	014	13	Male	18	Negative	N/A	NA	NA	NA	NA
1288	074	03	Male	18	Negative	N/A	NA	NA	NA	NA
1289	121	05	Male	37	Negative	N/A	NA	NA	NA	NA
1290	055	10	Female	27	Negative	N/A	NA	NA	NA	NA
1291	090	10	Female	18	Negative	N/A	NA	NA	NA	NA
1292	012	11	Female	37	Positive	False	0.7908496732026143	95.36222839355469	0	0
1293	115	03	Male	19	Negative	N/A	NA	NA	NA	NA
1294	118	08	Male	19	Negative	N/A	NA	NA	NA	NA
1295	089	03	Female	15	Negative	N/A	NA	NA	NA	NA
1296	083	09	Male	22	Negative	N/A	NA	NA	NA	NA
1297	117	01	Female	20	Negative	N/A	NA	NA	NA	NA
1298	101	10	Female	52	Positive	False	4.356481481481481	102.5148696899414	56e3	0
1299	075	07	Male	18	Negative	N/A	NA	NA	NA	NA
1300	009	13	Male	48	Negative	N/A	NA	NA	NA	NA
1301	038	05	Male	25	Positive	False	0.4491017964071856	12.944664001464844	19e4	1
1302	067	07	Female	35	Negative	N/A	NA	NA	NA	NA
1303	064	12	Female	27	Positive	False	3.701058201058201	92.86698150634766	0	0
1304	001	11	Female	28	Positive	False	5.027149321266968	96.93462371826172	370	0
1305	054	13	Female	49	Negative	N/A	NA	NA	NA	NA
1306	085	14	Male	20	Negative	N/A	NA	NA	NA	NA
1307	119	10	Female	16	Negative	N/A	NA	NA	NA	NA
1308	082	04	Male	16	Negative	N/A	NA	NA	NA	NA
1309	093	11	Male	57	Negative	N/A	NA	NA	NA	NA
1310	081	14	Female	60	Negative	N/A	NA	NA	NA	NA
1311	030	04	Male	21	Negative	N/A	NA	NA	NA	NA
1312	023	03	Female	22	Negative	N/A	NA	NA	NA	NA
1313	050	09	Female	17	Negative	N/A	NA	NA	NA	NA
1314	003	07	Female	31	Positive	False	4.405850091407678	103.26058197021484	1800	0
1315	079	02	Female	21	Positive	False	3.7509727626459144	98.046875	0	0
1316	057	03	Male	19	Negative	N/A	NA	NA	NA	NA
1317	027	05	Male	30	Negative	N/A	NA	NA	NA	NA
1318	124	06	Female	15	Negative	N/A	NA	NA	NA	NA
1319	106	14	Female	26	Negative	N/A	NA	NA	NA	NA
1320	048	01	Male	19	Negative	N/A	NA	NA	NA	NA
1321	009	13	Female	59	Negative	N/A	NA	NA	NA	NA
1322	027	05	Female	22	Negative	N/A	NA	NA	NA	NA
1323	034	12	Female	45	Positive	False	4.2936507936507935	93.63346099853516	0	0
1324	026	14	Female	20	Negative	N/A	NA	NA	NA	NA
1325	069	01	Female	30	Positive	False	2.9784482758620685	61.12708282470703	0	0
1326	086	13	Male	18	Negative	N/A	NA	NA	NA	NA
1327	049	01	Male	49	Positive	False	4.251322751322752	98.77013397216797	0	0
1328	032	09	Male	19	Negative	N/A	NA	NA	NA	NA
1329	082	04	Female	39	Positive	False	2.7820069204152253	76.03019714355469	0	0
1330	033	09	Female	36	Negative	N/A	NA	NA	NA	NA
1331	073	07	Female	24	Negative	N/A	NA	NA	NA	NA
1332	084	14	Male	60	Negative	N/A	NA	NA	NA	NA
1333	099	08	Female	44	Negative	N/A	NA	NA	NA	NA
1334	001	11	Female	28	Negative	N/A	NA	NA	NA	NA
1335	040	06	Male	44	Positive	False	5.332723948811699	96.86297607421875	0	0
1336	125	03	Female	46	Positive	False	5.006172839506173	95.08333587646484	0	0
1337	096	09	Male	18	Negative	N/A	NA	NA	NA	NA
1338	087	05	Female	21	Positive	False	4.744038155802862	105.84223175048828	11e3	0
1339	027	05	Female	22	Negative	N/A	NA	NA	NA	NA
1340	034	12	Female	23	Negative	N/A	NA	NA	NA	NA
1341	099	08	Female	38	Positive	False	4.613300492610837	97.8578109741211	88e3	0
1342	044	08	Female	36	Positive	False	7.591133004926108	103.70600891113281	2900	0
1343	038	05	Female	15	Negative	N/A	NA	NA	NA	NA
1344	049	01	Male	18	Negative	N/A	NA	NA	NA	NA
1345	074	03	Male	29	Negative	N/A	NA	NA	NA	NA
1346	082	04	Female	25	Negative	N/A	NA	NA	NA	NA
1347	004	04	Male	43	Negative	N/A	NA	NA	NA	NA
1348	090	10	Male	33	Negative	N/A	NA	NA	NA	NA
1349	003	07	Female	51	Negative	N/A	NA	NA	NA	NA
1350	113	13	Female	29	Negative	N/A	NA	NA	NA	NA
1351	029	07	Male	46	Negative	N/A	NA	NA	NA	NA
1352	088	01	Female	42	Positive	False	5.968325791855204	94.4735336303711	42e3	0
1353	038	05	Male	45	Negative	N/A	NA	NA	NA	NA
1354	113	13	Male	18	Negative	N/A	NA	NA	NA	NA
1355	008	11	Female	16	Negative	N/A	NA	NA	NA	NA
1356	094	09	Male	41	Negative	N/A	NA	NA	NA	NA
1357	101	10	Female	31	Negative	N/A	NA	NA	NA	NA
1358	106	14	Female	51	Negative	N/A	NA	NA	NA	NA
1359	109	04	Male	29	Negative	N/A	NA	NA	NA	NA
1360	089	03	Female	15	Negative	N/A	NA	NA	NA	NA
1361	026	14	Female	54	Negative	N/A	NA	NA	NA	NA
1362	041	03	Male	59	Negative	N/A	NA	NA	NA	NA
1363	018	09	Female	53	Positive	False	3.5612903225806454	103.14501953125	0	0
1364	011	05	Male	44	Negative	N/A	NA	NA	NA	NA
1365	041	03	Female	19	Negative	N/A	NA	NA	NA	NA
1366	052	07	Female	25	Positive	False	2.8451612903225807	109.78289794921875	0	0
1367	071	08	Female	24	Positive	False	7.499999999999999	91.755645751953125	13e3	0
1368	014	13	Male	31	Negative	N/A	NA	NA	NA	NA
1369	106	14	Female	23	Negative	N/A	NA	NA	NA	NA
1370	125	03	Female	34	Negative	N/A	NA	NA	NA	NA
1371	099	08	Female	43	Negative	N/A	NA	NA	NA	NA
1372	015	11	Female	20	Negative	N/A	NA	NA	NA	NA
1373	088	01	Male	18	Negative	N/A	NA	NA	NA	NA
1374	104	09	Male	20	Negative	N/A	NA	NA	NA	NA
1375	117	01	Female	54	Negative	N/A	NA	NA	NA	NA
1376	105	08	Male	15	Negative	N/A	NA	NA	NA	NA
1377	091	05	Female	49	Positive	False	2.3744855967078187	107.35694885253906	0	0
1378	075	07	Female	18	Negative	N/A	NA	NA	NA	NA
1379	097	10	Female	54	Negative	N/A	NA	NA	NA	NA
1380	125	03	Female	23	Negative	N/A	NA	NA	NA	NA
1381	102	06	Female	20	Negative	N/A	NA	NA	NA	NA
1382	100	12	Male	59	Positive	False	6.236453201970443	97.56748962402344	0	0
1383	076	14	Male	27	Positive	False	5.94238683127572	97.47779083251953	0	0
1384	063	02	Female	34	Positive	False	5.464516129032258	97.87691497802734	0	0
1385	124	06	Female	22	Negative	N/A	NA	NA	NA	NA
1386	063	02	Female	25	Negative	N/A	NA	NA	NA	NA
1387	111	12	Female	46	Positive	False	6.081280788177339	105.05256652832031	3100	0
1388	029	07	Male	25	Negative	N/A	NA	NA	NA	NA
1389	019	03	Male	52	Negative	N/A	NA	NA	NA	NA
1390	046	05	Female	40	Positive	False	4.714031971580817	51.14244079589844	0	0
1391	076	14	Female	28	Positive	False	4.724960254372019	97.898162841796875	17e3	0
1392	057	03	Female	37	Positive	False	0.7930283224400871	5.1355204582214355	11e5	1
1393	057	03	Female	30	Positive	False	3.6625194401244165	91.78437805175781	0	0
1394	059	10	Female	23	Negative	N/A	NA	NA	NA	NA
1395	121	05	Female	24	Positive	False	3.715242881072027	3.121284246444702	9200	0
1396	062	04	Male	15	Negative	N/A	NA	NA	NA	NA
1397	077	02	Male	22	Negative	N/A	NA	NA	NA	NA
1398	002	06	Female	30	Positive	False	4.046413502109704	97.55101776123047	5400	0
1399	119	10	Female	29	Negative	N/A	NA	NA	NA	NA
1400	008	11	Male	20	Negative	N/A	NA	NA	NA	NA
1401	105	08	Female	20	Negative	N/A	NA	NA	NA	NA
1402	054	13	Female	18	Negative	N/A	NA	NA	NA	NA
1403	076	14	Female	27	Negative	N/A	NA	NA	NA	NA
1404	119	10	Male	18	Negative	N/A	NA	NA	NA	NA
1405	026	14	Female	38	Negative	N/A	NA	NA	NA	NA
1406	109	04	Male	21	Negative	N/A	NA	NA	NA	NA
1407	042	05	Male	43	Negative	N/A	NA	NA	NA	NA
1408	067	07	Female	17	Negative	N/A	NA	NA	NA	NA
1409	023	03	Female	29	Negative	N/A	NA	NA	NA	NA
1410	098	05	Female	56	Negative	N/A	NA	NA	NA	NA
1411	121	05	Male	25	Negative	N/A	NA	NA	NA	NA
1412	013	01	Female	19	Negative	N/A	NA	NA	NA	NA
1414	113	13	Female	20	Negative	N/A	NA	NA	NA	NA
1415	024	02	Male	18	Negative	N/A	NA	NA	NA	NA
1416	081	14	Male	56	Negative	N/A	NA	NA	NA	NA
1417	015	11	Male	24	Negative	N/A	NA	NA	NA	NA
1418	081	14	Female	45	Positive	False	6.135746606334842	97.08970642089844	31	0
1419	051	03	Female	24	Positive	False	5.35678391959799	101.43885040283203	29e3	0
1420	027	05	Male	17	Negative	N/A	NA	NA	NA	NA
1421	050	09	Female	22	Positive	False	4.134991119005329	97.0112075805664	16e3	0
1422	039	13	Male	39	Negative	N/A	NA	NA	NA	NA
1423	098	05	Male	23	Negative	N/A	NA	NA	NA	NA
1424	089	03	Female	37	Negative	N/A	NA	NA	NA	NA
1425	026	14	Female	21	Negative	N/A	NA	NA	NA	NA
1426	066	10	Male	48	Negative	N/A	NA	NA	NA	NA
1427	061	11	Female	24	Negative	N/A	NA	NA	NA	NA
1428	091	05	Female	21	Negative	N/A	NA	NA	NA	NA
1429	001	11	Male	19	Negative	N/A	NA	NA	NA	NA
1430	055	10	Female	18	Negative	N/A	NA	NA	NA	NA
1431	089	03	Male	18	Negative	N/A	NA	NA	NA	NA
1432	073	07	Female	23	Negative	N/A	NA	NA	NA	NA
1433	106	14	Male	18	Negative	N/A	NA	NA	NA	NA
1434	011	05	Female	58	Negative	N/A	NA	NA	NA	NA
1435	116	04	Female	23	Negative	N/A	NA	NA	NA	NA
1436	068	03	Male	27	Positive	False	3.6604938271604937	76.87861633300781	1e5	0
1437	020	03	Female	18	Negative	N/A	NA	NA	NA	NA
1438	024	02	Male	22	Negative	N/A	NA	NA	NA	NA
1439	110	11	Female	17	Negative	N/A	NA	NA	NA	NA
1440	077	02	Female	25	Negative	N/A	NA	NA	NA	NA
1441	087	05	Female	21	Negative	N/A	NA	NA	NA	NA
1442	058	13	Male	28	Negative	N/A	NA	NA	NA	NA
1443	016	01	Female	16	Negative	N/A	NA	NA	NA	NA
1444	073	07	Female	16	Negative	N/A	NA	NA	NA	NA
1445	049	01	Female	17	Negative	N/A	NA	NA	NA	NA
1446	112	07	Male	52	Negative	N/A	NA	NA	NA	NA
1447	015	11	Male	23	Negative	N/A	NA	NA	NA	NA
1448	004	04	Female	15	Negative	N/A	NA	NA	NA	NA
1449	054	13	Male	24	Negative	N/A	NA	NA	NA	NA
1450	121	05	Female	49	Positive	False	5.373001776198935	90.766693115234375	99	0
1451	042	05	Female	44	Negative	N/A	NA	NA	NA	NA
1452	090	10	Female	21	Negative	N/A	NA	NA	NA	NA
1453	124	06	Female	26	Negative	N/A	NA	NA	NA	NA
1454	061	11	Female	18	Negative	N/A	NA	NA	NA	NA
1455	067	07	Male	42	Positive	False	4.882255389718076	91.30184173583984	49e4	0
1456	113	13	Female	26	Negative	N/A	NA	NA	NA	NA
1457	113	13	Female	21	Negative	N/A	NA	NA	NA	NA
1458	048	01	Male	21	Negative	N/A	NA	NA	NA	NA
1459	048	01	Female	56	Negative	N/A	NA	NA	NA	NA
1460	109	04	Female	54	Positive	False	2.8519195612431445	99.97122955322266	0	0
1461	040	06	Female	47	Negative	N/A	NA	NA	NA	NA
1462	089	03	Female	36	Positive	False	4.547839506172839	89.13043212890625	3500	0
1463	066	10	Female	41	Positive	False	1.7604790419161678	92.36058044433594	31	0
1464	105	08	Female	51	Positive	False	2.0613598673300166	101.93146514892578	0	0
1465	019	03	Male	29	Negative	N/A	NA	NA	NA	NA
1466	036	02	Male	45	Negative	N/A	NA	NA	NA	NA
1467	076	14	Female	17	Negative	N/A	NA	NA	NA	NA
1468	019	03	Male	19	Negative	N/A	NA	NA	NA	NA
1469	108	04	Male	17	Negative	N/A	NA	NA	NA	NA
1470	084	14	Male	53	Negative	N/A	NA	NA	NA	NA
1471	088	01	Male	22	Negative	N/A	NA	NA	NA	NA
1472	011	05	Female	32	Positive	False	2.746913580246914	12.5	1300	0
1473	074	03	Male	26	Negative	N/A	NA	NA	NA	NA
1474	086	13	Female	34	Negative	N/A	NA	NA	NA	NA
1475	055	10	Male	46	Positive	False	3.771604938271605	91.367523193359375	0	0
1476	057	03	Female	27	Positive	False	5.112179487179487	97.9801025390625	6e3	0
1477	089	03	Female	22	Positive	False	1.5908183632734532	100	0	0
1478	045	13	Female	42	Negative	N/A	NA	NA	NA	NA
1479	048	01	Female	15	Negative	N/A	NA	NA	NA	NA
1480	084	14	Male	60	Negative	N/A	NA	NA	NA	NA
1481	091	05	Female	17	Negative	N/A	NA	NA	NA	NA
1482	099	08	Male	20	Negative	N/A	NA	NA	NA	NA
1483	107	10	Male	23	Negative	N/A	NA	NA	NA	NA
1484	103	12	Male	34	Positive	False	4.64021164021164	116.25431823730469	480	0
1485	034	12	Female	17	Positive	False	4.261904761904762	97.45149230957031	63e3	0
1486	109	04	Male	23	Negative	N/A	NA	NA	NA	NA
1487	052	07	Male	49	Positive	False	2.9017094017094016	97.86197662353516	0	0
1488	070	11	Female	22	Negative	N/A	NA	NA	NA	NA
1489	067	07	Male	20	Negative	N/A	NA	NA	NA	NA
1490	062	04	Female	22	Negative	N/A	NA	NA	NA	NA
1491	101	10	Female	33	Negative	N/A	NA	NA	NA	NA
1492	079	02	Female	17	Negative	N/A	NA	NA	NA	NA
1493	055	10	Female	54	Positive	False	3.9413580246913575	101.68408966064453	99	0
1494	044	08	Female	20	Positive	False	4.30514096185738	90.11385345458984	39e3	0
1495	027	05	Female	26	Negative	N/A	NA	NA	NA	NA
1496	020	03	Male	28	Negative	N/A	NA	NA	NA	NA
1497	050	09	Female	15	Negative	N/A	NA	NA	NA	NA
1498	019	03	Female	52	Positive	False	2.0824261275272162	101.6637954711914	0	0
1499	049	01	Female	48	Positive	False	5.355203619909502	105.29180145263672	0	0
1500	060	05	Female	37	Positive	False	4.9645161290322575	97.7452392578125	4800	0
1501	027	05	Female	27	Negative	N/A	NA	NA	NA	NA
1502	064	12	Female	26	Negative	N/A	NA	NA	NA	NA
1503	079	02	Male	18	Negative	N/A	NA	NA	NA	NA
1504	113	13	Female	24	Positive	False	4.008064516129032	7.158486843109131	3600	0
1505	095	14	Female	19	Positive	False	4.109452736318408	102.57948303222656	0	0
1506	062	04	Female	38	Negative	N/A	NA	NA	NA	NA
1507	068	03	Male	45	Negative	N/A	NA	NA	NA	NA
1508	069	01	Female	52	Negative	N/A	NA	NA	NA	NA
1509	090	10	Male	19	Negative	N/A	NA	NA	NA	NA
1510	027	05	Male	20	Negative	N/A	NA	NA	NA	NA
1511	052	07	Male	41	Positive	False	5.263681592039801	92.41398620605469	0	0
1512	063	02	Female	51	Positive	False	4.661290322580645	108.3474349975586	0	0
1513	114	04	Female	28	Positive	False	2.3062283737024223	97.77577209472656	0	0
1514	009	13	Female	58	Negative	N/A	NA	NA	NA	NA
1515	096	09	Male	41	Negative	N/A	NA	NA	NA	NA
1516	091	05	Female	50	Positive	False	5.934156378600823	103.60040283203125	340	0
1517	029	07	Female	47	Negative	N/A	NA	NA	NA	NA
1518	050	09	Female	53	Negative	N/A	NA	NA	NA	NA
1519	010	12	Female	28	Negative	N/A	NA	NA	NA	NA
1520	069	01	Female	53	Positive	False	2.8577586206896552	93.97101593017578	0	0
1521	007	14	Female	46	Negative	N/A	NA	NA	NA	NA
1522	057	03	Female	19	Positive	False	4.501602564102565	103.51258850097656	3400	0
1523	042	05	Female	23	Negative	N/A	NA	NA	NA	NA
1524	077	02	Female	20	Negative	N/A	NA	NA	NA	NA
1525	052	07	Female	25	Positive	False	4.860398860398861	90.7290267944336	2400	0
1526	056	12	Female	20	Negative	N/A	NA	NA	NA	NA
1527	021	06	Male	18	Negative	N/A	NA	NA	NA	NA
1528	062	04	Female	51	Positive	False	2.832630098452883	94.53458404541016	0	0
1529	108	04	Female	15	Negative	N/A	NA	NA	NA	NA
1530	054	13	Female	18	Negative	N/A	NA	NA	NA	NA
1531	027	05	Female	30	Positive	False	2.7554438860971526	92.722747802734375	0	0
1532	108	04	Female	16	Negative	N/A	NA	NA	NA	NA
1533	054	13	Female	25	Negative	N/A	NA	NA	NA	NA
1534	074	03	Female	34	Negative	N/A	NA	NA	NA	NA
1535	104	09	Female	17	Negative	N/A	NA	NA	NA	NA
1536	024	02	Female	37	Positive	False	4.920967741935484	98.01953125	0	0
1537	020	03	Female	23	Negative	N/A	NA	NA	NA	NA
1538	117	01	Female	18	Negative	N/A	NA	NA	NA	NA
1539	012	11	Female	26	Negative	N/A	NA	NA	NA	NA
1540	020	03	Female	25	Negative	N/A	NA	NA	NA	NA
1541	036	02	Male	26	Negative	N/A	NA	NA	NA	NA
1542	030	04	Male	17	Negative	N/A	NA	NA	NA	NA
1543	030	04	Female	26	Positive	False	3.0351617440225036	78.1329574584961	21	0
1544	083	09	Male	51	Negative	N/A	NA	NA	NA	NA
1545	041	03	Female	31	Positive	False	2.7163461538461537	52.19723892211914	62e3	0
1546	053	03	Male	16	Negative	N/A	NA	NA	NA	NA
1547	001	11	Female	19	Negative	N/A	NA	NA	NA	NA
1548	085	14	Male	17	Negative	N/A	NA	NA	NA	NA
1549	104	09	Female	15	Negative	N/A	NA	NA	NA	NA
1550	020	03	Male	20	Positive	False	4.367283950617284	58.910526275634766	19e3	0
1551	008	11	Female	17	Negative	N/A	NA	NA	NA	NA
1552	098	05	Female	38	Negative	N/A	NA	NA	NA	NA
1553	028	08	Female	59	Negative	N/A	NA	NA	NA	NA
1554	019	03	Male	37	Negative	N/A	NA	NA	NA	NA
1555	011	05	Female	15	Negative	N/A	NA	NA	NA	NA
1556	119	10	Female	15	Negative	N/A	NA	NA	NA	NA
1557	001	11	Female	19	Negative	N/A	NA	NA	NA	NA
1558	048	01	Female	46	Negative	N/A	NA	NA	NA	NA
1559	104	09	Male	28	Positive	False	0.8789915966386556	2.815866708755493	4100	1
1560	097	10	Male	35	Positive	False	4.472756410256411	101.53533935546875	0	0
1561	120	11	Female	16	Negative	N/A	NA	NA	NA	NA
1562	008	11	Female	21	Negative	N/A	NA	NA	NA	NA
1563	092	02	Male	23	Negative	N/A	NA	NA	NA	NA
1564	036	02	Female	50	Negative	N/A	NA	NA	NA	NA
1565	084	14	Male	17	Negative	N/A	NA	NA	NA	NA
1566	101	10	Female	18	Negative	N/A	NA	NA	NA	NA
1567	105	08	Male	22	Negative	N/A	NA	NA	NA	NA
1568	029	07	Female	24	Negative	N/A	NA	NA	NA	NA
1569	007	14	Male	31	Positive	False	6.381465517241379	98.331451416015625	17e5	0
1570	016	01	Male	16	Negative	N/A	NA	NA	NA	NA
1571	080	04	Female	54	Negative	N/A	NA	NA	NA	NA
1572	077	02	Female	26	Positive	False	4.391224862888483	100.05670166015625	0	0
1573	032	09	Male	16	Negative	N/A	NA	NA	NA	NA
1574	031	08	Female	41	Negative	N/A	NA	NA	NA	NA
1575	013	01	Male	47	Positive	False	1.472693032015066	89.75077819824219	0	0
1576	010	12	Female	51	Negative	N/A	NA	NA	NA	NA
1577	035	01	Male	34	Negative	N/A	NA	NA	NA	NA
1578	083	09	Female	27	Negative	N/A	NA	NA	NA	NA
1579	080	04	Female	27	Negative	N/A	NA	NA	NA	NA
1580	068	03	Female	46	Negative	N/A	NA	NA	NA	NA
1581	043	04	Male	21	Negative	N/A	NA	NA	NA	NA
1582	038	05	Female	44	Negative	N/A	NA	NA	NA	NA
1583	045	13	Male	19	Negative	N/A	NA	NA	NA	NA
1584	071	08	Female	16	Negative	N/A	NA	NA	NA	NA
1585	071	08	Female	18	Negative	N/A	NA	NA	NA	NA
1586	027	05	Female	27	Negative	N/A	NA	NA	NA	NA
1587	077	02	Female	37	Positive	False	3.036563071297989	98.42607879638672	0	0
1588	065	01	Female	26	Positive	False	3.7962962962962963	98.7308120727539	0	0
1589	045	13	Male	17	Negative	N/A	NA	NA	NA	NA
1590	034	12	Male	42	Negative	N/A	NA	NA	NA	NA
1591	057	03	Male	18	Negative	N/A	NA	NA	NA	NA
1592	068	03	Female	20	Negative	N/A	NA	NA	NA	NA
1593	053	03	Male	23	Negative	N/A	NA	NA	NA	NA
1594	029	07	Male	19	Negative	N/A	NA	NA	NA	NA
1595	002	06	Female	44	Positive	False	5.7880658436214	93.647430419921875	840	0
1596	082	04	Female	25	Positive	False	1.3044982698961938	102.93753814697266	0	0
1597	038	05	Female	52	Positive	False	3.8505564387917333	99.21044921875	23	0
1598	069	01	Male	57	Negative	N/A	NA	NA	NA	NA
1599	054	13	Female	28	Positive	False	1.874	88.31400299072266	0	0
1600	055	10	Female	17	Negative	N/A	NA	NA	NA	NA
1601	041	03	Female	27	Negative	N/A	NA	NA	NA	NA
1602	125	03	Female	42	Positive	False	2.666666666666667	57.615177154541016	15e4	0
1603	096	09	Male	20	Negative	N/A	NA	NA	NA	NA
1604	090	10	Female	42	Negative	N/A	NA	NA	NA	NA
1605	080	04	Female	19	Positive	False	5.601167315175097	94.44294738769531	32e3	0
1606	101	10	Male	37	Negative	N/A	NA	NA	NA	NA
1607	012	11	Female	27	Positive	False	4.832037325038881	100.4978256225586	5200	0
1608	040	06	Female	26	Negative	N/A	NA	NA	NA	NA
1609	048	01	Male	47	Negative	N/A	NA	NA	NA	NA
1610	061	11	Female	45	Positive	False	7.184729064039408	103.25249481201172	0	0
1611	076	14	Male	21	Negative	N/A	NA	NA	NA	NA
1612	017	09	Male	23	Negative	N/A	NA	NA	NA	NA
1613	049	01	Male	32	Negative	N/A	NA	NA	NA	NA
1614	119	10	Male	22	Negative	N/A	NA	NA	NA	NA
1615	041	03	Male	20	Negative	N/A	NA	NA	NA	NA
1616	084	14	Female	26	Negative	N/A	NA	NA	NA	NA
1617	086	13	Male	17	Negative	N/A	NA	NA	NA	NA
1618	001	11	Female	27	Positive	False	6.0723981900452495	105.81039428710938	1900	0
1619	065	01	Female	19	Positive	False	0.5310734463276835	3.3050334453582764	6100	1
1620	009	13	Female	57	Negative	N/A	NA	NA	NA	NA
1621	106	14	Female	29	Positive	False	5.627155172413794	95.36720275878906	0	0
1622	002	06	Male	27	Negative	N/A	NA	NA	NA	NA
1623	113	13	Female	31	Negative	N/A	NA	NA	NA	NA
1624	016	01	Male	42	Negative	N/A	NA	NA	NA	NA
1625	041	03	Female	40	Negative	N/A	NA	NA	NA	NA
1626	072	06	Female	22	Positive	False	4.2285191956124315	72.04545593261719	3e4	0
1627	044	08	Female	31	Positive	False	4.356550580431177	94.07472229003906	730	0
1628	083	09	Male	15	Negative	N/A	NA	NA	NA	NA
1629	009	13	Female	45	Negative	N/A	NA	NA	NA	NA
1630	075	07	Male	25	Negative	N/A	NA	NA	NA	NA
1631	053	03	Female	17	Negative	N/A	NA	NA	NA	NA
1632	062	04	Male	34	Positive	False	5.69455252918288	23.100000381469727	450	0
1633	034	12	Male	29	Positive	False	4.572751322751323	109.11299896240234	31e3	0
1634	003	07	Female	23	Positive	False	0.5294117647058824	19.05948257446289	21e5	1
1635	083	09	Male	58	Negative	N/A	NA	NA	NA	NA
1636	059	10	Male	20	Negative	N/A	NA	NA	NA	NA
1637	084	14	Female	27	Positive	False	6.721719457013575	100.02625274658203	4200	0
1638	022	01	Female	37	Negative	N/A	NA	NA	NA	NA
1639	004	04	Male	51	Negative	N/A	NA	NA	NA	NA
1640	019	03	Female	31	Positive	False	2.842948717948718	101.66571044921875	23	0
1641	007	14	Male	18	Negative	N/A	NA	NA	NA	NA
1642	107	10	Female	21	Negative	N/A	NA	NA	NA	NA
1643	009	13	Female	32	Negative	N/A	NA	NA	NA	NA
1644	097	10	Male	36	Negative	N/A	NA	NA	NA	NA
1645	080	04	Female	17	Negative	N/A	NA	NA	NA	NA
1646	052	07	Female	58	Negative	N/A	NA	NA	NA	NA
1647	038	05	Female	27	Negative	N/A	NA	NA	NA	NA
1648	088	01	Female	58	Negative	N/A	NA	NA	NA	NA
1649	031	08	Male	37	Negative	N/A	NA	NA	NA	NA
1650	099	08	Female	20	Positive	False	4.091269841269841	106.88909149169922	13e4	0
1651	071	08	Female	50	Negative	N/A	NA	NA	NA	NA
1652	044	08	Male	59	Positive	False	5.662561576354679	7.834534645080566	52e3	0
1653	123	04	Male	16	Negative	N/A	NA	NA	NA	NA
1654	120	11	Female	19	Negative	N/A	NA	NA	NA	NA
1655	094	09	Male	27	Negative	N/A	NA	NA	NA	NA
1656	067	07	Male	17	Negative	N/A	NA	NA	NA	NA
1657	032	09	Male	16	Negative	N/A	NA	NA	NA	NA
1658	035	01	Female	29	Positive	False	4.51984126984127	99.9400634765625	46e3	0
1659	091	05	Female	28	Negative	N/A	NA	NA	NA	NA
1660	044	08	Female	16	Negative	N/A	NA	NA	NA	NA
1661	077	02	Female	18	Negative	N/A	NA	NA	NA	NA
1662	117	01	Male	18	Negative	N/A	NA	NA	NA	NA
1663	121	05	Female	35	Positive	False	4.730017761989343	95.1753158569336	0	0
1664	086	13	Female	44	Negative	N/A	NA	NA	NA	NA
1665	086	13	Female	15	Negative	N/A	NA	NA	NA	NA
1666	015	11	Female	18	Negative	N/A	NA	NA	NA	NA
1667	039	13	Male	18	Negative	N/A	NA	NA	NA	NA
1668	016	01	Female	22	Positive	False	5.875	97.69140625	23e3	0
1669	079	02	Male	18	Negative	N/A	NA	NA	NA	NA
1670	103	12	Female	30	Positive	False	4.670634920634921	102.54949188232422	0	0
1671	030	04	Female	32	Positive	False	4.409506398537476	95.09881591796875	0	0
1672	125	03	Female	41	Positive	False	4.169753086419753	101.58959197998047	0	0
1673	053	03	Female	29	Negative	N/A	NA	NA	NA	NA
1674	090	10	Male	21	Negative	N/A	NA	NA	NA	NA
1675	111	12	Female	27	Positive	False	4.1838624338624335	98.82421875	21	0
1676	049	01	Male	28	Negative	N/A	NA	NA	NA	NA
1677	088	01	Male	16	Positive	False	4.4343891402714934	93.1170654296875	0	0
1678	090	10	Female	47	Negative	N/A	NA	NA	NA	NA
1679	112	07	Male	52	Negative	N/A	NA	NA	NA	NA
1680	053	03	Male	19	Negative	N/A	NA	NA	NA	NA
1681	104	09	Female	32	Negative	N/A	NA	NA	NA	NA
1682	039	13	Female	24	Positive	False	0.014245014245014247	NA	NA	NA
1683	030	04	Male	17	Negative	N/A	NA	NA	NA	NA
1684	033	09	Female	59	Negative	N/A	NA	NA	NA	NA
1685	014	13	Female	19	Negative	N/A	NA	NA	NA	NA
1686	037	14	Female	21	Negative	N/A	NA	NA	NA	NA
1687	028	08	Male	22	Negative	N/A	NA	NA	NA	NA
1688	085	14	Male	16	Negative	N/A	NA	NA	NA	NA
1689	008	11	Female	58	Negative	N/A	NA	NA	NA	NA
1690	080	04	Male	22	Negative	N/A	NA	NA	NA	NA
1691	004	04	Male	43	Negative	N/A	NA	NA	NA	NA
1692	099	08	Female	55	Negative	N/A	NA	NA	NA	NA
1693	064	12	Female	51	Negative	N/A	NA	NA	NA	NA
1694	119	10	Female	30	Positive	False	2.9086538461538463	87.06817626953125	33e3	0
1695	073	07	Male	28	Negative	N/A	NA	NA	NA	NA
1696	061	11	Female	21	Negative	N/A	NA	NA	NA	NA
1697	112	07	Female	50	Negative	N/A	NA	NA	NA	NA
1698	112	07	Female	58	Negative	N/A	NA	NA	NA	NA
1699	029	07	Female	21	Negative	N/A	NA	NA	NA	NA
1700	045	13	Female	22	Negative	N/A	NA	NA	NA	NA
1701	060	05	Female	16	Negative	N/A	NA	NA	NA	NA
1702	066	10	Female	56	Negative	N/A	NA	NA	NA	NA
1703	072	06	Female	30	Negative	N/A	NA	NA	NA	NA
1704	110	11	Male	55	Negative	N/A	NA	NA	NA	NA
1705	038	05	Female	59	Negative	N/A	NA	NA	NA	NA
1706	033	09	Female	24	Negative	N/A	NA	NA	NA	NA
1707	031	08	Female	53	Negative	N/A	NA	NA	NA	NA
1708	059	10	Male	25	Negative	N/A	NA	NA	NA	NA
1709	036	02	Female	48	Negative	N/A	NA	NA	NA	NA
1710	108	04	Male	28	Positive	False	5.132328308207706	97.9259262084961	54e5	0
1711	040	06	Male	26	Negative	N/A	NA	NA	NA	NA
1712	051	03	Female	36	Positive	False	4.320987654320987	101.51824951171875	0	0
1713	051	03	Male	22	Negative	N/A	NA	NA	NA	NA
1714	022	01	Male	38	Negative	N/A	NA	NA	NA	NA
1715	114	04	Female	36	Positive	False	3.648382559774965	94.4305191040039	1900	0
1716	020	03	Female	50	Negative	N/A	NA	NA	NA	NA
1717	096	09	Female	25	Negative	N/A	NA	NA	NA	NA
1718	099	08	Female	27	Negative	N/A	NA	NA	NA	NA
1719	044	08	Female	39	Positive	False	5.137931034482758	103.57142639160156	0	0
1720	065	01	Female	29	Negative	N/A	NA	NA	NA	NA
1721	121	05	Female	48	Negative	N/A	NA	NA	NA	NA
1722	055	10	Male	27	Negative	N/A	NA	NA	NA	NA
1723	025	02	Male	32	Negative	N/A	NA	NA	NA	NA
1724	004	04	Female	30	Positive	False	5.666666666666667	103.81587219238281	22e4	0
1725	122	06	Female	32	Positive	False	3.155393053016453	101.52255249023438	0	0
1726	089	03	Male	20	Negative	N/A	NA	NA	NA	NA
1727	120	11	Female	25	Negative	N/A	NA	NA	NA	NA
1728	073	07	Male	34	Positive	False	3.0033167495854065	28.980806350708008	26e3	0
1729	092	02	Female	21	Negative	N/A	NA	NA	NA	NA
1730	010	12	Male	33	Negative	N/A	NA	NA	NA	NA
1731	051	03	Female	24	Positive	False	2.253086419753086	91.92930603027344	0	0
1732	004	04	Male	17	Negative	N/A	NA	NA	NA	NA
1733	052	07	Female	49	Negative	N/A	NA	NA	NA	NA
1734	007	14	Male	17	Negative	N/A	NA	NA	NA	NA
1735	089	03	Male	18	Negative	N/A	NA	NA	NA	NA
1736	011	05	Female	38	Negative	N/A	NA	NA	NA	NA
1737	110	11	Female	28	Negative	N/A	NA	NA	NA	NA
1738	125	03	Female	25	Negative	N/A	NA	NA	NA	NA
1739	042	05	Male	28	Negative	N/A	NA	NA	NA	NA
1740	079	02	Female	38	Negative	N/A	NA	NA	NA	NA
1741	121	05	Male	26	Negative	N/A	NA	NA	NA	NA
1742	009	13	Male	19	Negative	N/A	NA	NA	NA	NA
1743	045	13	Female	28	Negative	N/A	NA	NA	NA	NA
1744	120	11	Female	32	Negative	N/A	NA	NA	NA	NA
1745	049	01	Female	31	Negative	N/A	NA	NA	NA	NA
1746	068	03	Female	48	Negative	N/A	NA	NA	NA	NA
1747	104	09	Female	47	Negative	N/A	NA	NA	NA	NA
1748	096	09	Female	24	Positive	False	5.217806041335453	108.53168487548828	26e4	0
1749	072	06	Female	18	Positive	False	5.016453382084095	92.1226577758789	0	0
1750	096	09	Female	31	Positive	False	5.248971193415638	100.02828979492188	23e4	0
1751	060	05	Male	24	Negative	N/A	NA	NA	NA	NA
1752	081	14	Female	22	Negative	N/A	NA	NA	NA	NA
1753	037	14	Male	16	Negative	N/A	NA	NA	NA	NA
1754	014	13	Female	42	Positive	False	4.065527065527066	100	0	0
1755	029	07	Female	17	Negative	N/A	NA	NA	NA	NA
1756	031	08	Female	31	Positive	False	4.270606531881804	94.46808624267578	9700	0
1757	053	03	Female	20	Negative	N/A	NA	NA	NA	NA
1758	023	03	Male	20	Negative	N/A	NA	NA	NA	NA
1759	025	02	Female	56	Positive	False	3.804843304843305	96.84062194824219	0	0
1760	103	12	Female	50	Positive	False	4.280423280423281	101.68434143066406	0	0
1761	076	14	Female	19	Negative	N/A	NA	NA	NA	NA
1762	090	10	Female	60	Negative	N/A	NA	NA	NA	NA
1763	071	08	Female	32	Positive	False	7.1724137931034475	86.92082214355469	100	0
1764	082	04	Female	22	Negative	N/A	NA	NA	NA	NA
1765	101	10	Male	23	Negative	N/A	NA	NA	NA	NA
1766	022	01	Male	27	Negative	N/A	NA	NA	NA	NA
1767	063	02	Male	16	Negative	N/A	NA	NA	NA	NA
1768	076	14	Female	24	Positive	False	4.5643879173290935	90.70414733886719	7e3	0
1769	082	04	Female	22	Negative	N/A	NA	NA	NA	NA
1770	029	07	Male	26	Negative	N/A	NA	NA	NA	NA
1771	048	01	Male	20	Negative	N/A	NA	NA	NA	NA
1772	119	10	Male	19	Negative	N/A	NA	NA	NA	NA
1773	077	02	Male	52	Negative	N/A	NA	NA	NA	NA
1774	066	10	Female	15	Negative	N/A	NA	NA	NA	NA
1775	074	03	Female	34	Positive	False	5.100961538461538	122.53987121582031	570	0
1776	079	02	Female	30	Negative	N/A	NA	NA	NA	NA
1777	057	03	Male	21	Negative	N/A	NA	NA	NA	NA
1778	074	03	Male	35	Negative	N/A	NA	NA	NA	NA
1779	120	11	Male	19	Negative	N/A	NA	NA	NA	NA
1780	026	14	Female	17	Negative	N/A	NA	NA	NA	NA
1781	004	04	Female	25	Positive	False	0.7612456747404844	89.79933166503906	0	0
1782	112	07	Female	48	Negative	N/A	NA	NA	NA	NA
1783	099	08	Female	47	Positive	False	4.983416252072969	98.85645294189453	980	0
1784	125	03	Male	24	Negative	N/A	NA	NA	NA	NA
1785	048	01	Female	32	Negative	N/A	NA	NA	NA	NA
1786	030	04	Female	16	Negative	N/A	NA	NA	NA	NA
1787	025	02	Female	56	Negative	N/A	NA	NA	NA	NA
1788	083	09	Female	44	Negative	N/A	NA	NA	NA	NA
1789	100	12	Male	16	Negative	N/A	NA	NA	NA	NA
1790	053	03	Male	44	Negative	N/A	NA	NA	NA	NA
1791	089	03	Female	44	Positive	False	5.440536013400336	27.5	62e3	0
1792	110	11	Female	42	Negative	N/A	NA	NA	NA	NA
1793	007	14	Male	18	Negative	N/A	NA	NA	NA	NA
1794	100	12	Male	19	Negative	N/A	NA	NA	NA	NA
1795	043	04	Male	16	Negative	N/A	NA	NA	NA	NA
1796	089	03	Female	26	Positive	False	4.293132328308208	110.1419906616211	34e3	0
1797	099	08	Female	19	Negative	N/A	NA	NA	NA	NA
1798	064	12	Male	15	Negative	N/A	NA	NA	NA	NA
1799	014	13	Female	49	Negative	N/A	NA	NA	NA	NA
1800	114	04	Male	19	Negative	N/A	NA	NA	NA	NA
1801	113	13	Male	16	Negative	N/A	NA	NA	NA	NA
1802	094	09	Female	24	Negative	N/A	NA	NA	NA	NA
1803	070	11	Male	23	Negative	N/A	NA	NA	NA	NA
1804	059	10	Female	51	Positive	False	4.678071539657854	96.3254623413086	31e3	0
1805	025	02	Male	15	Negative	N/A	NA	NA	NA	NA
1806	050	09	Male	26	Negative	N/A	NA	NA	NA	NA
1807	107	10	Female	19	Negative	N/A	NA	NA	NA	NA
1808	088	01	Male	27	Positive	False	0.5273069679849341	10.149616241455078	99	1
1809	041	03	Female	59	Negative	N/A	NA	NA	NA	NA
1810	118	08	Female	50	Negative	N/A	NA	NA	NA	NA
1811	013	01	Female	23	Negative	N/A	NA	NA	NA	NA
1812	085	14	Female	23	Positive	False	3.6465517241379306	98.46546936035156	0	0
1813	081	14	Female	54	Negative	N/A	NA	NA	NA	NA
1814	119	10	Female	44	Negative	N/A	NA	NA	NA	NA
1815	117	01	Female	50	Negative	N/A	NA	NA	NA	NA
1816	043	04	Female	19	Negative	N/A	NA	NA	NA	NA
1817	069	01	Female	30	Positive	False	5.501945525291829	96.84210205078125	1200	0
1818	092	02	Female	34	Negative	N/A	NA	NA	NA	NA
1819	055	10	Male	24	Negative	N/A	NA	NA	NA	NA
1820	080	04	Female	54	Negative	N/A	NA	NA	NA	NA
1821	034	12	Female	22	Positive	False	6.051724137931034	78.9263916015625	6100	0
1822	069	01	Female	34	Positive	False	5.377155172413793	105.21914672851562	7700	0
1823	003	07	Male	52	Negative	N/A	NA	NA	NA	NA
1824	056	12	Female	26	Negative	N/A	NA	NA	NA	NA
1825	001	11	Female	17	Negative	N/A	NA	NA	NA	NA
1826	060	05	Female	17	Negative	N/A	NA	NA	NA	NA
1827	042	05	Male	19	Negative	N/A	NA	NA	NA	NA
1828	038	05	Male	16	Negative	N/A	NA	NA	NA	NA
1829	101	10	Male	22	Negative	N/A	NA	NA	NA	NA
1830	116	04	Female	59	Negative	N/A	NA	NA	NA	NA
1831	098	05	Male	28	Negative	N/A	NA	NA	NA	NA
1832	063	02	Female	15	Negative	N/A	NA	NA	NA	NA
1833	029	07	Male	31	Negative	N/A	NA	NA	NA	NA
1834	001	11	Female	34	Negative	N/A	NA	NA	NA	NA
1835	031	08	Male	18	Negative	N/A	NA	NA	NA	NA
1836	017	09	Female	38	Positive	False	5.2290322580645165	96.91358184814453	4100	0
1837	003	07	Male	21	Negative	N/A	NA	NA	NA	NA
1838	032	09	Male	39	Negative	N/A	NA	NA	NA	NA
1839	125	03	Male	24	Negative	N/A	NA	NA	NA	NA
1840	073	07	Male	19	Negative	N/A	NA	NA	NA	NA
1841	068	03	Male	27	Negative	N/A	NA	NA	NA	NA
1842	022	01	Male	28	Positive	False	4.993212669683258	96.44816589355469	140	0
1843	054	13	Female	25	Negative	N/A	NA	NA	NA	NA
1844	053	03	Female	21	Positive	False	4.407035175879397	92.06896209716797	0	0
1845	073	07	Male	34	Negative	N/A	NA	NA	NA	NA
1846	119	10	Male	38	Positive	False	4.643856920684293	95.4019546508789	0	0
1847	039	13	Female	57	Negative	N/A	NA	NA	NA	NA
1848	096	09	Female	18	Negative	N/A	NA	NA	NA	NA
1849	057	03	Female	33	Positive	False	4.435458786936236	102.08270263671875	27e4	0
1850	083	09	Male	20	Negative	N/A	NA	NA	NA	NA
1851	049	01	Female	28	Negative	N/A	NA	NA	NA	NA
1852	017	09	Female	27	Negative	N/A	NA	NA	NA	NA
1853	042	05	Male	43	Negative	N/A	NA	NA	NA	NA
1854	078	06	Male	22	Negative	N/A	NA	NA	NA	NA
1855	045	13	Male	24	Negative	N/A	NA	NA	NA	NA
1856	106	14	Female	40	Positive	False	5.896887159533074	102.46510314941406	0	0
1857	089	03	Male	23	Positive	False	4.812395309882747	99.14031219482422	4e5	0
1858	096	09	Female	34	Positive	False	5.855967078189301	108.37004089355469	5800	0
1859	085	14	Male	17	Negative	N/A	NA	NA	NA	NA
1860	007	14	Female	54	Negative	N/A	NA	NA	NA	NA
1861	076	14	Male	23	Negative	N/A	NA	NA	NA	NA
1862	100	12	Female	23	Negative	N/A	NA	NA	NA	NA
1863	058	13	Female	18	Negative	N/A	NA	NA	NA	NA
1864	080	04	Male	40	Positive	False	2.973277074542897	88.65443420410156	0	0
1865	063	02	Female	28	Negative	N/A	NA	NA	NA	NA
1866	099	08	Female	30	Negative	N/A	NA	NA	NA	NA
1867	089	03	Female	15	Negative	N/A	NA	NA	NA	NA
1868	124	06	Female	41	Negative	N/A	NA	NA	NA	NA
1869	001	11	Male	31	Positive	False	1.6516007532956685	54.504638671875	0	0
1870	058	13	Female	50	Negative	N/A	NA	NA	NA	NA
1871	057	03	Male	26	Positive	False	NA	NA	NA	NA
1872	109	04	Male	48	Positive	False	5.0233463035019454	99.0766372680664	200	0
1873	098	05	Female	45	Negative	N/A	NA	NA	NA	NA
1874	099	08	Male	21	Negative	N/A	NA	NA	NA	NA
1875	060	05	Male	22	Negative	N/A	NA	NA	NA	NA
1876	068	03	Male	32	Positive	False	4.554012345679013	105.34064483642578	11e3	0
1877	046	05	Female	19	Negative	N/A	NA	NA	NA	NA
1878	125	03	Female	32	Positive	False	4.226851851851851	102.97911834716797	0	0
1879	108	04	Male	30	Negative	N/A	NA	NA	NA	NA
1880	080	04	Female	22	Negative	N/A	NA	NA	NA	NA
1881	118	08	Male	18	Negative	N/A	NA	NA	NA	NA
1882	080	04	Male	20	Negative	N/A	NA	NA	NA	NA
1883	110	11	Male	21	Negative	N/A	NA	NA	NA	NA
1884	118	08	Male	32	Negative	N/A	NA	NA	NA	NA
1885	108	04	Female	58	Negative	N/A	NA	NA	NA	NA
1886	032	09	Male	27	Negative	N/A	NA	NA	NA	NA
1887	106	14	Female	27	Negative	N/A	NA	NA	NA	NA
1888	076	14	Female	16	Negative	N/A	NA	NA	NA	NA
1889	036	02	Female	20	Negative	N/A	NA	NA	NA	NA
1890	051	03	Female	29	Positive	False	2.4338358458961475	99.97187042236328	0	0
1891	071	08	Female	24	Positive	False	6.633004926108374	108.29051208496094	0	0
1892	125	03	Male	37	Negative	N/A	NA	NA	NA	NA
1893	059	10	Female	28	Negative	N/A	NA	NA	NA	NA
1894	019	03	Female	19	Negative	N/A	NA	NA	NA	NA
1895	011	05	Male	25	Negative	N/A	NA	NA	NA	NA
1896	085	14	Female	50	Negative	N/A	NA	NA	NA	NA
1897	121	05	Male	23	Negative	N/A	NA	NA	NA	NA
1898	075	07	Male	18	Negative	N/A	NA	NA	NA	NA
1899	108	04	Male	22	Negative	N/A	NA	NA	NA	NA
1900	065	01	Male	16	Negative	N/A	NA	NA	NA	NA
1901	094	09	Male	19	Negative	N/A	NA	NA	NA	NA
1902	116	04	Male	18	Negative	N/A	NA	NA	NA	NA
1903	079	02	Female	45	Negative	N/A	NA	NA	NA	NA
1904	043	04	Male	26	Negative	N/A	NA	NA	NA	NA
1905	123	04	Male	30	Negative	N/A	NA	NA	NA	NA
1906	110	11	Female	18	Negative	N/A	NA	NA	NA	NA
1907	007	14	Male	18	Negative	N/A	NA	NA	NA	NA
1908	101	10	Male	19	Negative	N/A	NA	NA	NA	NA
1909	098	05	Male	21	Negative	N/A	NA	NA	NA	NA
1910	037	14	Male	15	Negative	N/A	NA	NA	NA	NA
1911	124	06	Male	28	Negative	N/A	NA	NA	NA	NA
1912	079	02	Female	25	Negative	N/A	NA	NA	NA	NA
1913	085	14	Female	23	Negative	N/A	NA	NA	NA	NA
1914	022	01	Male	19	Negative	N/A	NA	NA	NA	NA
1915	025	02	Female	15	Negative	N/A	NA	NA	NA	NA
1916	004	04	Female	22	Negative	N/A	NA	NA	NA	NA
1917	001	11	Female	43	Positive	False	4.232804232804233	95.35160827636719	1100	0
1918	097	10	Female	54	Positive	False	3.3359253499222397	21.200000762939453	0	0
1919	037	14	Female	21	Positive	False	2.5323275862068964	105.12496185302734	0	0
1920	110	11	Female	23	Negative	N/A	NA	NA	NA	NA
1921	118	08	Female	15	Negative	N/A	NA	NA	NA	NA
1922	061	11	Female	16	Negative	N/A	NA	NA	NA	NA
1923	071	08	Female	21	Positive	False	4.785714285714286	91.08983612060547	0	0
1924	020	03	Male	22	Positive	False	3.4459876543209877	100.03040313720703	29e3	0
1925	115	03	Female	32	Positive	False	4.506998444790047	95.498748779296875	420	0
1926	070	11	Female	19	Negative	N/A	NA	NA	NA	NA
1927	060	05	Male	25	Negative	N/A	NA	NA	NA	NA
1928	106	14	Female	26	Negative	N/A	NA	NA	NA	NA
1929	123	04	Male	20	Negative	N/A	NA	NA	NA	NA
1930	019	03	Male	53	Negative	N/A	NA	NA	NA	NA
1931	082	04	Female	24	Negative	N/A	NA	NA	NA	NA
1932	113	13	Female	28	Negative	N/A	NA	NA	NA	NA
1933	048	01	Male	59	Negative	N/A	NA	NA	NA	NA
1934	114	04	Male	18	Negative	N/A	NA	NA	NA	NA
1935	092	02	Male	16	Negative	N/A	NA	NA	NA	NA
1936	007	14	Male	30	Positive	False	4.545258620689655	66.22154998779297	0	0
1937	068	03	Male	18	Negative	N/A	NA	NA	NA	NA
1938	081	14	Male	21	Negative	N/A	NA	NA	NA	NA
1939	086	13	Female	21	Negative	N/A	NA	NA	NA	NA
1940	039	13	Female	48	Negative	N/A	NA	NA	NA	NA
1941	035	01	Female	51	Positive	False	4.398190045248868	108.58039093017578	130	0
1942	068	03	Male	38	Positive	False	5.4790619765494135	104.57478332519531	0	0
1943	119	10	Female	29	Negative	N/A	NA	NA	NA	NA
1944	004	04	Male	38	Positive	False	5.300411522633745	103.183349609375	0	0
1945	086	13	Female	21	Negative	N/A	NA	NA	NA	NA
1946	102	06	Female	54	Positive	False	0.5328719723183392	27.899999618530273	0	0
1947	019	03	Female	20	Negative	N/A	NA	NA	NA	NA
1948	032	09	Female	26	Positive	False	5.397868561278864	18.200000762939453	0	0
1949	046	05	Female	50	Negative	N/A	NA	NA	NA	NA
1950	048	01	Male	55	Negative	N/A	NA	NA	NA	NA
1951	061	11	Female	16	Negative	N/A	NA	NA	NA	NA
1952	123	04	Female	46	Negative	N/A	NA	NA	NA	NA
1953	106	14	Male	29	Positive	False	3.9827586206896552	97.799835205078125	0	0
1954	090	10	Female	56	Positive	False	4.427884615384615	108.9684829711914	0	0
1955	098	05	Female	52	Negative	N/A	NA	NA	NA	NA
1956	121	05	Male	17	Negative	N/A	NA	NA	NA	NA
1957	087	05	Female	29	Positive	False	3.51033386327504	103.44827270507812	99	0
1958	037	14	Female	49	Positive	False	3.2413793103448274	26.899999618530273	0	0
1959	034	12	Female	25	Positive	False	3.894179894179894	105.33980560302734	0	0
1960	024	02	Female	21	Negative	N/A	NA	NA	NA	NA
1961	095	14	Female	30	Positive	False	3.9655172413793105	87.48777770996094	0	0
1962	109	04	Female	58	Negative	N/A	NA	NA	NA	NA
1963	112	07	Female	47	Negative	N/A	NA	NA	NA	NA
1964	042	05	Female	46	Negative	N/A	NA	NA	NA	NA
1965	124	06	Female	27	Negative	N/A	NA	NA	NA	NA
1966	098	05	Male	53	Negative	N/A	NA	NA	NA	NA
1967	084	14	Female	16	Negative	N/A	NA	NA	NA	NA
1968	083	09	Male	46	Negative	N/A	NA	NA	NA	NA
1969	041	03	Female	23	Negative	N/A	NA	NA	NA	NA
1970	053	03	Female	57	Positive	False	2.102177554438861	110.02069091796875	0	0
1971	031	08	Female	30	Positive	False	6.758620689655173	93.3890609741211	2200	0
1972	106	14	Female	18	Negative	N/A	NA	NA	NA	NA
1973	056	12	Male	25	Negative	N/A	NA	NA	NA	NA
1974	095	14	Female	35	Positive	False	6.084051724137931	107.93413543701172	46e3	0
1975	125	03	Female	25	Negative	N/A	NA	NA	NA	NA
1976	048	01	Female	24	Negative	N/A	NA	NA	NA	NA
1978	093	11	Female	25	Negative	N/A	NA	NA	NA	NA
1979	027	05	Female	46	Positive	False	2.3634840871021776	92.06768798828125	73	0
1980	017	09	Male	41	Negative	N/A	NA	NA	NA	NA
1981	035	01	Male	36	Positive	False	2.581447963800905	99.78953552246094	0	0
1982	029	07	Female	21	Negative	N/A	NA	NA	NA	NA
1983	042	05	Male	54	Positive	False	5.287744227353464	96.88455963134766	23e3	0
1984	009	13	Female	39	Positive	False	4.30820770519263	97.80252838134766	0	0
1985	027	05	Male	53	Negative	N/A	NA	NA	NA	NA
1986	045	13	Male	40	Positive	False	5.586837294332724	100	13e3	0
1987	016	01	Male	17	Negative	N/A	NA	NA	NA	NA
1988	003	07	Male	32	Negative	N/A	NA	NA	NA	NA
1989	018	09	Female	28	Negative	N/A	NA	NA	NA	NA
1990	038	05	Female	23	Negative	N/A	NA	NA	NA	NA
1991	108	04	Male	43	Negative	N/A	NA	NA	NA	NA
1992	080	04	Male	59	Negative	N/A	NA	NA	NA	NA
1993	076	14	Female	18	Negative	N/A	NA	NA	NA	NA
1994	008	11	Female	19	Negative	N/A	NA	NA	NA	NA
1995	090	10	Male	27	Negative	N/A	NA	NA	NA	NA
1996	058	13	Female	58	Negative	N/A	NA	NA	NA	NA
1997	075	07	Female	28	Negative	N/A	NA	NA	NA	NA
1998	060	05	Male	18	Negative	N/A	NA	NA	NA	NA
1999	106	14	Female	28	Positive	False	3.8900862068965516	96.913055419921875	12e3	0
2000	114	04	Female	31	Negative	N/A	NA	NA	NA	NA
2001	093	11	Male	18	Negative	N/A	NA	NA	NA	NA
2002	080	04	Female	47	Positive	False	3.210970464135021	98.13569641113281	0	0
2003	057	03	Male	53	Positive	False	4.389423076923077	102.46989440917969	0	0
2004	089	03	Female	27	Positive	False	4.304012345679013	104.10635375976562	8800	0
[truncated: 3,632 more rows]
