# Supplementary material for: Population-level HIV incidence estimates using a combination of synthetic cohort and recency biomarker approaches in KwaZulu-Natal, South Africa
Source: PLoS One. 2018 Sep 13;13(9):e0203638. doi: 10.1371/journal.pone.0203638 (PMC6136757; doi:10.1371/journal.pone.0203638)
Supplement: S1 Code — https://github.com/SACEMA/incidence-combined-method. (ZIP) [file pone.0203638.s004.zip]

Archive with 9 entries (8 files):
- incidence-combined-method-master/
- incidence-combined-method-master/.gitignore
- incidence-combined-method-master/LICENSE
- incidence-combined-method-master/README.md
- incidence-combined-method-master/average_incidence.R
- incidence-combined-method-master/estimate_incidence.R
- incidence-combined-method-master/incidence_functions.R
- incidence-combined-method-master/incidences_frr_sens_empty.feather
- incidence-combined-method-master/sensitivity_analysis.R
