# Supplementary material for: Population-level HIV incidence estimates using a combination of synthetic cohort and recency biomarker approaches in KwaZulu-Natal, South Africa
Source: PLoS One. 2018 Sep 13;13(9):e0203638. doi: 10.1371/journal.pone.0203638 (PMC6136757; doi:10.1371/journal.pone.0203638)
Supplement: S1 Code — https://github.com/SACEMA/incidence-combined-method. (ZIP) [file pone.0203638.s004.zip › incidence-combined-method-master/README.md]

# Combining synthetic cohort and recency biomarker incidence estimates

Analytical code for estimating incidence using a combination of synthetic cohort
and recency biomarker-based approaches, as described in:

Grebe E, Welte A, Johnson LF, Van Cutsem G, Puren A, Ellman T, Etard J-F, 
CEPHIA, Huerga H. Population-level HIV incidence estimates using a combination 
of synthetic cohort and recency biomarker approaches in KwaZulu-Natal, South 
Africa. bioRxiv. 2018.  doi:[10.1101/306464](https://doi.org/10.1101/306464).
